# Supplementary material for: Suppression of Pyruvate Dehydrogenase Kinase by Dichloroacetate in Cancer and Skeletal Muscle Cells Is Isoform Specific and Partially Independent of HIF-1α
Source: Int J Mol Sci. 2021 Aug 10;22(16):8610. doi: 10.3390/ijms22168610 (PMC8395311; doi:10.3390/ijms22168610)
Supplement: Supplementary file 1 [file ijms-22-08610-s001.zip]

Archive with 2 entries (2 files):
- ijms-1260980 figures.pdf
- ijms-1260980 supp.xlsx
