# Supplementary material for: Suppression of Pyruvate Dehydrogenase Kinase by Dichloroacetate in Cancer and Skeletal Muscle Cells Is Isoform Specific and Partially Independent of HIF-1α
Source: Int J Mol Sci. 2021 Aug 10;22(16):8610. doi: 10.3390/ijms22168610 (PMC8395311; doi:10.3390/ijms22168610)
Supplement: Supplementary file 1 [file ijms-22-08610-s001.zip › ijms-1260980 supp.xlsx]

## Sheet: Figure 3A
Sample Name	Detector	Ct	StdDev Ct	Average Ct	CV (%)	1+Efficiency	PDK1/PPIA	Fold Change		Sample Name	Detector	Ct	StdDev Ct	Average Ct	CV (%)	1+Efficiency
C1	hPDK1 (Hs01561847_m1)	28.46	0.09	28.525	0.315513	1.94213	0.000204576	1		C1	hPPIA (Hs99999904_m1)	18.81	0.011	18.8	0.0585106	1.74248
C1	hPDK1 (Hs01561847_m1)	28.59	0.09							C1	hPPIA (Hs99999904_m1)	18.79	0.011
C2	hPDK1 (Hs01561847_m1)	28.62	0.066	28.665	0.230246	1.94213	0.000256548	1		C2	hPPIA (Hs99999904_m1)	19.34	0.048	19.375	0.247742	1.74248
C2	hPDK1 (Hs01561847_m1)	28.71	0.066							C2	hPPIA (Hs99999904_m1)	19.41	0.048
C3	hPDK1 (Hs01561847_m1)	29	0.028	28.98	0.0966184	1.94213	0.000270215	1		C3	hPPIA (Hs99999904_m1)	19.69	0.217	19.845	1.09347	1.74248
C3	hPDK1 (Hs01561847_m1)	28.96	0.028							C3	hPPIA (Hs99999904_m1)	20	0.217
M1	hPDK1 (Hs01561847_m1)	29.44	0.186	29.31	0.634596	1.94213	0.000170479	0.833326		M1	hPPIA (Hs99999904_m1)	19.65	0.346	19.41	1.78259	1.74248
M1	hPDK1 (Hs01561847_m1)	29.18	0.186							M1	hPPIA (Hs99999904_m1)	19.17	0.346
M2	hPDK1 (Hs01561847_m1)	29.63	0.233	29.795	0.78201	1.94213	0.000129525	0.504879		M2	hPPIA (Hs99999904_m1)	19.59	0.132	19.495	0.677097	1.74248
M2	hPDK1 (Hs01561847_m1)	29.96	0.233							M2	hPPIA (Hs99999904_m1)	19.4	0.132
M3	hPDK1 (Hs01561847_m1)	29.71	0.055	29.75	0.184874	1.94213	0.000105398	0.390051		M3	hPPIA (Hs99999904_m1)	19.12	0.07	19.07	0.367069	1.74248
M3	hPDK1 (Hs01561847_m1)	29.79	0.055							M3	hPPIA (Hs99999904_m1)	19.02	0.07
D1	hPDK1 (Hs01561847_m1)	29.48	0.065	29.525	0.220152	1.94213	9.82725e-05	0.480371		D1	hPPIA (Hs99999904_m1)	18.68	0.004	18.675	0.021419	1.74248
D1	hPDK1 (Hs01561847_m1)	29.57	0.065							D1	hPPIA (Hs99999904_m1)	18.67	0.004
D2	hPDK1 (Hs01561847_m1)	29.33	0.105	29.26	0.358852	1.94213	0.000116524	0.454198		D2	hPPIA (Hs99999904_m1)	18.61	0.08	18.665	0.42861	1.74248
D2	hPDK1 (Hs01561847_m1)	29.19	0.105							D2	hPPIA (Hs99999904_m1)	18.72	0.08
D3	hPDK1 (Hs01561847_m1)	29.26	0.122	29.17	0.418238	1.94213	0.000113811	0.421186		D3	hPPIA (Hs99999904_m1)	18.62	0.144	18.515	0.777748	1.74248
D3	hPDK1 (Hs01561847_m1)	29.08	0.122							D3	hPPIA (Hs99999904_m1)	18.41	0.144
MD1	hPDK1 (Hs01561847_m1)	29.37	0.267	29.56	0.903248	1.94213	9.52193e-05	0.465446		MD1	hPPIA (Hs99999904_m1)	18.7	0.05	18.66	0.267953	1.74248
MD1	hPDK1 (Hs01561847_m1)	29.75	0.267							MD1	hPPIA (Hs99999904_m1)	18.62	0.05
MD2	hPDK1 (Hs01561847_m1)	30.13	0.318	29.905	1.06337	1.94213	7.30455e-05	0.284725		MD2	hPPIA (Hs99999904_m1)	18.65	0.074	18.595	0.397956	1.74248
MD2	hPDK1 (Hs01561847_m1)	29.68	0.318							MD2	hPPIA (Hs99999904_m1)	18.54	0.074
MD3	hPDK1 (Hs01561847_m1)	29.68	0.031	29.7	0.104377	1.94213	8.00565e-05	0.296269		MD3	hPPIA (Hs99999904_m1)	18.57	0.073	18.515	0.394275	1.74248
MD3	hPDK1 (Hs01561847_m1)	29.72	0.031							MD3	hPPIA (Hs99999904_m1)	18.46	0.073
Sample Name	Detector	Ct	StdDev Ct	Average Ct	CV (%)	1+Efficiency	PDK2/PPIA	Fold Change		Sample Name	Detector	Ct	StdDev Ct	Average Ct	CV (%)	1+Efficiency
C1	hPDK2 (Hs00176865_m1)	25.35	0.034	25.375	0.13399	1.94187	0.00244518	1		C1	hPPIA (Hs99999904_m1)	19.02	0.137	18.925	0.72391	1.77194
C1	hPDK2 (Hs00176865_m1)	25.4	0.034							C1	hPPIA (Hs99999904_m1)	18.83	0.137
C2	hPDK2 (Hs00176865_m1)	25.83	0.286	25.63	1.11588	1.94187	0.00208229	1		C2	hPPIA (Hs99999904_m1)	18.88	0.084	18.94	0.443506	1.77194
C2	hPDK2 (Hs00176865_m1)	25.43	0.286							C2	hPPIA (Hs99999904_m1)	19	0.084
C3	hPDK2 (Hs00176865_m1)	25.7	0.209	25.555	0.817844	1.94187	0.0027356	1		C3	hPPIA (Hs99999904_m1)	19.31	0.029	19.33	0.150026	1.77194
C3	hPDK2 (Hs00176865_m1)	25.41	0.209							C3	hPPIA (Hs99999904_m1)	19.35	0.029
M1	hPDK2 (Hs00176865_m1)	25.77	0.019	25.785	0.0736863	1.94187	0.00232828	0.952193		M1	hPPIA (Hs99999904_m1)	19.4	0.125	19.315	0.647165	1.77194
M1	hPDK2 (Hs00176865_m1)	25.8	0.019							M1	hPPIA (Hs99999904_m1)	19.23	0.125
M2	hPDK2 (Hs00176865_m1)	25.66	0.048	25.69	0.186843	1.94187	0.00217407	1.04408		M2	hPPIA (Hs99999904_m1)	19.14	0.075	19.085	0.392979	1.77194
M2	hPDK2 (Hs00176865_m1)	25.72	0.048							M2	hPPIA (Hs99999904_m1)	19.03	0.075
M3	hPDK2 (Hs00176865_m1)	25.58	0.049	25.545	0.191818	1.94187	0.00240053	0.877514		M3	hPPIA (Hs99999904_m1)	18.99	0.145	19.09	0.75956	1.77194
M3	hPDK2 (Hs00176865_m1)	25.51	0.049							M3	hPPIA (Hs99999904_m1)	19.19	0.145
D1	hPDK2 (Hs00176865_m1)	25.13	0.022	25.145	0.0874925	1.94187	0.0026367	1.07833		D1	hPPIA (Hs99999904_m1)	18.89	0.145	18.79	0.771687	1.77194
D1	hPDK2 (Hs00176865_m1)	25.16	0.022							D1	hPPIA (Hs99999904_m1)	18.69	0.145
D2	hPDK2 (Hs00176865_m1)	25	0.137	25.095	0.545925	1.94187	0.00265639	1.27571		D2	hPPIA (Hs99999904_m1)	18.71	0.047	18.745	0.250734	1.77194
D2	hPDK2 (Hs00176865_m1)	25.19	0.137							D2	hPPIA (Hs99999904_m1)	18.78	0.047
D3	hPDK2 (Hs00176865_m1)	25.2	0.04	25.23	0.158541	1.94187	0.00257174	0.940099		D3	hPPIA (Hs99999904_m1)	18.89	0.067	18.845	0.355532	1.77194
D3	hPDK2 (Hs00176865_m1)	25.26	0.04							D3	hPPIA (Hs99999904_m1)	18.8	0.067
MD1	hPDK2 (Hs00176865_m1)	25.24	0.027	25.22	0.107058	1.94187	0.00286146	1.17025		MD1	hPPIA (Hs99999904_m1)	19.09	0.096	19.02	0.504732	1.77194
MD1	hPDK2 (Hs00176865_m1)	25.2	0.027							MD1	hPPIA (Hs99999904_m1)	18.95	0.096
MD2	hPDK2 (Hs00176865_m1)	25.13	0.074	25.08	0.295056	1.94187	0.00263731	1.26654		MD2	hPPIA (Hs99999904_m1)	18.82	0.146	18.715	0.780123	1.77194
MD2	hPDK2 (Hs00176865_m1)	25.03	0.074							MD2	hPPIA (Hs99999904_m1)	18.61	0.146
MD3	hPDK2 (Hs00176865_m1)	25.16	0.187	25.03	0.747103	1.94187	0.00245952	0.89908		MD3	hPPIA (Hs99999904_m1)	18.72	0.258	18.535	1.39196	1.77194
MD3	hPDK2 (Hs00176865_m1)	24.9	0.187							MD3	hPPIA (Hs99999904_m1)	18.35	0.258
Sample Name	Detector	Ct	StdDev Ct	average Ct	CV (%)	1+Efficiency	PDK3/PPIA	Fold Change		Sample Name	Detector	Ct	StdDev Ct	average Ct	CV (%)	1+Efficiency
C1	hPDK3 (Hs00178440_m1)	25.02	0.157	25.13	0.624751	1.94606	0.00201123	1		C1	hPPIA (Hs99999904_m1)	17.8	0.163	17.915	0.909852	1.79924
C1	hPDK3 (Hs00178440_m1)	25.24	0.157							C1	hPPIA (Hs99999904_m1)	18.03	0.163
C2	hPDK3 (Hs00178440_m1)	25.04	0.048	25.07	0.191464	1.94606	0.00193363	1		C2	hPPIA (Hs99999904_m1)	17.72	0.086	17.78	0.48369	1.79924
C2	hPDK3 (Hs00178440_m1)	25.1	0.048							C2	hPPIA (Hs99999904_m1)	17.84	0.086
C3	hPDK3 (Hs00178440_m1)	25.2	0.029	25.18	0.115171	1.94606	0.00215598	1		C3	hPPIA (Hs99999904_m1)	18.07	0.027	18.09	0.149254	1.79924
C3	hPDK3 (Hs00178440_m1)	25.16	0.029							C3	hPPIA (Hs99999904_m1)	18.11	0.027
M1	hPDK3 (Hs00178440_m1)	25.51	0.119	25.425	0.468043	1.94606	0.0019768	0.982882		M1	hPPIA (Hs99999904_m1)	18.16	0.082	18.22	0.450055	1.79924
M1	hPDK3 (Hs00178440_m1)	25.34	0.119							M1	hPPIA (Hs99999904_m1)	18.28	0.082
M2	hPDK3 (Hs00178440_m1)	25.22	0.041	25.245	0.162408	1.94606	0.00200491	1.03686		M2	hPPIA (Hs99999904_m1)	18.09	0.068	18.04	0.37694	1.79924
M2	hPDK3 (Hs00178440_m1)	25.27	0.041							M2	hPPIA (Hs99999904_m1)	17.99	0.068
M3	hPDK3 (Hs00178440_m1)	25.28	0.019	25.27	0.075188	1.94606	0.00190353	0.882909		M3	hPPIA (Hs99999904_m1)	18.02	0.057	17.98	0.317019	1.79924
M3	hPDK3 (Hs00178440_m1)	25.26	0.019							M3	hPPIA (Hs99999904_m1)	17.94	0.057
D1	hPDK3 (Hs00178440_m1)	24.92	0.199	25.06	0.794094	1.94606	0.00170557	0.848025		D1	hPPIA (Hs99999904_m1)	17.65	0.132	17.555	0.751923	1.79924
D1	hPDK3 (Hs00178440_m1)	25.2	0.199							D1	hPPIA (Hs99999904_m1)	17.46	0.132
D2	hPDK3 (Hs00178440_m1)	24.93	0.012	24.925	0.0481444	1.94606	0.00181197	0.937082		D2	hPPIA (Hs99999904_m1)	17.43	0.101	17.505	0.576978	1.79924
D2	hPDK3 (Hs00178440_m1)	24.92	0.012							D2	hPPIA (Hs99999904_m1)	17.58	0.101
D3	hPDK3 (Hs00178440_m1)	24.82	0.226	24.98	0.904724	1.94606	0.00179888	0.834369		D3	hPPIA (Hs99999904_m1)	17.45	0.15	17.555	0.854457	1.79924
D3	hPDK3 (Hs00178440_m1)	25.14	0.226							D3	hPPIA (Hs99999904_m1)	17.66	0.15
MD1	hPDK3 (Hs00178440_m1)	25.21	0.115	25.125	0.457711	1.94606	0.00187509	0.932308		MD1	hPPIA (Hs99999904_m1)	17.95	0.227	17.79	1.276	1.79924
MD1	hPDK3 (Hs00178440_m1)	25.04	0.115							MD1	hPPIA (Hs99999904_m1)	17.63	0.227
MD2	hPDK3 (Hs00178440_m1)	25.08	0.119	24.995	0.476095	1.94606	0.00169925	0.878788		MD2	hPPIA (Hs99999904_m1)	17.61	0.193	17.475	1.10443	1.79924
MD2	hPDK3 (Hs00178440_m1)	24.91	0.119							MD2	hPPIA (Hs99999904_m1)	17.34	0.193
MD3	hPDK3 (Hs00178440_m1)	25.08	0.037	25.11	0.147352	1.94606	0.00178063	0.825904		MD3	hPPIA (Hs99999904_m1)	18	0.447	17.685	2.52757	1.79924
MD3	hPDK3 (Hs00178440_m1)	25.14	0.037							MD3	hPPIA (Hs99999904_m1)	17.37	0.447
Sample Name	Detector	Ct	StdDev Ct	average Ct	CV (%)	1+Efficiency	PDK4/PPIA	Fold Change
C1	hPDK4 (Hs01037712_m1)	27.33	0.046	27.365	0.168098	2.03343	0.000136533	1
C1	hPDK4 (Hs01037712_m1)	27.4	0.046
C2	hPDK4 (Hs01037712_m1)	27.2	0.036	27.17	0.132499	2.03343	0.000144845	1
C2	hPDK4 (Hs01037712_m1)	27.14	0.036
C3	hPDK4 (Hs01037712_m1)	27.25	0.033	27.275	0.12099	2.03343	0.000161294	1
C3	hPDK4 (Hs01037712_m1)	27.3	0.033
M1	hPDK4 (Hs01037712_m1)	28.25	0.004	28.25	0.0141593	2.03343	8.71479e-05	0.638292
M1	hPDK4 (Hs01037712_m1)	28.25	0.004
M2	hPDK4 (Hs01037712_m1)	27.83	0.235	27.995	0.839436	2.03343	9.39591e-05	0.648685
M2	hPDK4 (Hs01037712_m1)	28.16	0.235
M3	hPDK4 (Hs01037712_m1)	28.01	0.167	27.89	0.598781	2.03343	9.77232e-05	0.605869
M3	hPDK4 (Hs01037712_m1)	27.77	0.167
D1	hPDK4 (Hs01037712_m1)	27.4	0.004	27.4	0.0145985	2.03343	0.0001078	0.78955
D1	hPDK4 (Hs01037712_m1)	27.4	0.004
D2	hPDK4 (Hs01037712_m1)	27.42	0.066	27.47	0.240262	2.03343	9.96062e-05	0.687672
D2	hPDK4 (Hs01037712_m1)	27.52	0.066
D3	hPDK4 (Hs01037712_m1)	27.43	0.024	27.445	0.0874476	2.03343	0.000104411	0.647333
D3	hPDK4 (Hs01037712_m1)	27.46	0.024
MD1	hPDK4 (Hs01037712_m1)	27.35	0.102	27.28	0.3739	2.03343	0.000134757	0.986991
MD1	hPDK4 (Hs01037712_m1)	27.21	0.102
MD2	hPDK4 (Hs01037712_m1)	27.1	0.072	27.05	0.266174	2.03343	0.000131853	0.910301
MD2	hPDK4 (Hs01037712_m1)	27	0.072
MD3	hPDK4 (Hs01037712_m1)	27.23	0.141	27.13	0.51972	2.03343	0.000140929	0.873739
MD3	hPDK4 (Hs01037712_m1)	27.03	0.141
COMMENTS
Calculation of gene expression
[target/reference] = [(1+EFFreference)^CTreference]/[(1+EFFtarget)^CTtarget]
Suffix legend
C	Control
M	Metfomin
D	DCA
MD	Metformin+DCA
Calculation of CV
CV (%) = ST DEV / AVG CT * 100
CV of 1.75 % corresponds to a difference of 0.5 cycle
between two replicates or to SD of ~0.35 at cycle 20

## Sheet: Figure 3B
Sample Name	Detector	Ct	StdDev Ct	Average Ct	CV (%)	1+Efficiency	PDK1/PPIA	Fold Change		Sample Name	Detector	Ct	StdDev Ct	Average Ct	CV (%)	1+Efficiency
C1	hPDK1 (Hs01561847_m1)	28.25	0.172	28.125	0.611556	1.97973	0.000166625	1		C1	hPPIA (Hs99999904_m1)	17.95	0.181	18.08	1.00111	1.78822
C1	hPDK1 (Hs01561847_m1)	28	0.172							C1	hPPIA (Hs99999904_m1)	18.21	0.181
C2	hPDK1 (Hs01561847_m1)	29.07	0.307	29.285	1.04832	1.97973	9.19393e-05	1		C2	hPPIA (Hs99999904_m1)	18.31	0.16	18.42	0.868621	1.78822
C2	hPDK1 (Hs01561847_m1)	29.5	0.307							C2	hPPIA (Hs99999904_m1)	18.53	0.16
C3	hPDK1 (Hs01561847_m1)	28.18	0.898	28.815	3.11643	1.97973	0.000124909	1		C3	hPPIA (Hs99999904_m1)	18.31	0.116	18.395	0.630606	1.78822
C3	hPDK1 (Hs01561847_m1)	29.45	0.898							C3	hPPIA (Hs99999904_m1)	18.48	0.116
M1	hPDK1 (Hs01561847_m1)	32.86	2.508	29.31	8.55681	1.97973	8.57765e-05	0.514788		M1	hPPIA (Hs99999904_m1)	18.3	0.042	18.33	0.229133	1.78822
M1	hPDK1 (Hs01561847_m1)	29.31	2.508							M1	hPPIA (Hs99999904_m1)	18.36	0.042
M2	hPDK1 (Hs01561847_m1)	29.87	0.598	29.445	2.03091	1.97973	7.70932e-05	0.838523		M2	hPPIA (Hs99999904_m1)	18.22	0.117	18.305	0.63917	1.78822
M2	hPDK1 (Hs01561847_m1)	29.02	0.598							M2	hPPIA (Hs99999904_m1)	18.39	0.117
M3	hPDK1 (Hs01561847_m1)	29.36	0.36	29.105	1.2369	1.97973	9.55628e-05	0.765058		M3	hPPIA (Hs99999904_m1)	18.36	0.121	18.275	0.662107	1.78822
M3	hPDK1 (Hs01561847_m1)	28.85	0.36							M3	hPPIA (Hs99999904_m1)	18.19	0.121
D1	hPDK1 (Hs01561847_m1)	28.87	0.391	29.145	1.34157	1.97973	9.88391e-05	0.593183		D1	hPPIA (Hs99999904_m1)	18.47	0.123	18.38	0.669206	1.78822
D1	hPDK1 (Hs01561847_m1)	29.42	0.391							D1	hPPIA (Hs99999904_m1)	18.29	0.123
D2	hPDK1 (Hs01561847_m1)	28.48	0.019	28.465	0.0667486	1.97973	0.000157261	1.71049		D2	hPPIA (Hs99999904_m1)	18.29	0.129	18.38	0.70185	1.78822
D2	hPDK1 (Hs01561847_m1)	28.45	0.019							D2	hPPIA (Hs99999904_m1)	18.47	0.129
D3	hPDK1 (Hs01561847_m1)	27.99	0.483	27.65	1.74684	1.97973	0.000230477	1.84515		D3	hPPIA (Hs99999904_m1)	18.09	0.013	18.08	0.0719027	1.78822
D3	hPDK1 (Hs01561847_m1)	27.31	0.483							D3	hPPIA (Hs99999904_m1)	18.07	0.013
MD1	hPDK1 (Hs01561847_m1)	29.07	0.483	29.41	1.6423	1.97973	9.90469e-05	0.59443		MD1	hPPIA (Hs99999904_m1)	18.65	0.058	18.695	0.310243	1.78822
MD1	hPDK1 (Hs01561847_m1)	29.75	0.483							MD1	hPPIA (Hs99999904_m1)	18.74	0.058
MD2	hPDK1 (Hs01561847_m1)	29.18	0.277	28.98	0.955832	1.97973	0.000107773	1.17222		MD2	hPPIA (Hs99999904_m1)	18.26	0.108	18.335	0.589037	1.78822
MD2	hPDK1 (Hs01561847_m1)	28.78	0.277							MD2	hPPIA (Hs99999904_m1)	18.41	0.108
MD3	hPDK1 (Hs01561847_m1)	29.04	0.24	29.21	0.821636	1.97973	9.26435e-05	0.741686		MD3	hPPIA (Hs99999904_m1)	18.39	0.066	18.345	0.359771	1.78822
MD3	hPDK1 (Hs01561847_m1)	29.38	0.24							MD3	hPPIA (Hs99999904_m1)	18.3	0.066
Sample Name	Detector	Ct	StdDev Ct	Average Ct	CV (%)	1+Efficiency	PDK2/PPIA	Fold Change		Sample Name	Detector	Ct	StdDev Ct	Average Ct	CV (%)	1+Efficiency
C1	hPDK2 (Hs00176865_m1)	23.44	0.081	23.495	0.344754	1.98501	0.0018422	1		C1	hPPIA (Hs99999904_m1)	16.67	0.051	16.705	0.305298	1.79924
C1	hPDK2 (Hs00176865_m1)	23.55	0.081							C1	hPPIA (Hs99999904_m1)	16.74	0.051
C2	hPDK2 (Hs00176865_m1)	23.82	0.125	23.91	0.522794	1.98501	0.00168741	1		C2	hPPIA (Hs99999904_m1)	16.88	0.228	17.04	1.33803	1.79924
C2	hPDK2 (Hs00176865_m1)	24	0.125							C2	hPPIA (Hs99999904_m1)	17.2	0.228
C3	hPDK2 (Hs00176865_m1)	23.65	0.099	23.72	0.417369	1.98501	0.00206863	1		C3	hPPIA (Hs99999904_m1)	17.13	0.047	17.165	0.273813	1.79924
C3	hPDK2 (Hs00176865_m1)	23.79	0.099							C3	hPPIA (Hs99999904_m1)	17.2	0.047
M1	hPDK2 (Hs00176865_m1)	23.89	0.093	23.825	0.390346	1.98501	0.00185828	1.00873		M1	hPPIA (Hs99999904_m1)	17.17	0.09	17.105	0.526162	1.79924
M1	hPDK2 (Hs00176865_m1)	23.76	0.093							M1	hPPIA (Hs99999904_m1)	17.04	0.09
M2	hPDK2 (Hs00176865_m1)	23.53	0.011	23.54	0.046729	1.98501	0.0018287	1.08373		M2	hPPIA (Hs99999904_m1)	16.83	0.124	16.745	0.74052	1.79924
M2	hPDK2 (Hs00176865_m1)	23.55	0.011							M2	hPPIA (Hs99999904_m1)	16.66	0.124
M3	hPDK2 (Hs00176865_m1)	23.69	0.037	23.715	0.156019	1.98501	0.00169498	0.819375		M3	hPPIA (Hs99999904_m1)	16.74	0.109	16.82	0.648038	1.79924
M3	hPDK2 (Hs00176865_m1)	23.74	0.037							M3	hPPIA (Hs99999904_m1)	16.9	0.109
D1	hPDK2 (Hs00176865_m1)	23.76	0.042	23.79	0.176545	1.98501	0.00200674	1.08932		D1	hPPIA (Hs99999904_m1)	17.36	0.235	17.195	1.36668	1.79924
D1	hPDK2 (Hs00176865_m1)	23.82	0.042							D1	hPPIA (Hs99999904_m1)	17.03	0.235
D2	hPDK2 (Hs00176865_m1)	23.74	0.008	23.73	0.0337126	1.98501	0.00196019	1.16165		D2	hPPIA (Hs99999904_m1)	17.04	0.062	17.085	0.362891	1.79924
D2	hPDK2 (Hs00176865_m1)	23.72	0.008							D2	hPPIA (Hs99999904_m1)	17.13	0.062
D3	hPDK2 (Hs00176865_m1)	23.67	0.147	23.775	0.618297	1.98501	0.0019746	0.954546		D3	hPPIA (Hs99999904_m1)	17.1	0.071	17.15	0.413994	1.79924
D3	hPDK2 (Hs00176865_m1)	23.88	0.147							D3	hPPIA (Hs99999904_m1)	17.2	0.071
MD1	hPDK2 (Hs00176865_m1)	24.08	0.008	24.075	0.0332295	1.98501	0.00179201	0.972757		MD1	hPPIA (Hs99999904_m1)	17.31	0.039	17.335	0.224978	1.79924
MD1	hPDK2 (Hs00176865_m1)	24.07	0.008							MD1	hPPIA (Hs99999904_m1)	17.36	0.039
MD2	hPDK2 (Hs00176865_m1)	24.13	0.027	24.11	0.111987	1.98501	0.00149295	0.884758		MD2	hPPIA (Hs99999904_m1)	17.06	0.004	17.065	0.0234398	1.79924
MD2	hPDK2 (Hs00176865_m1)	24.09	0.027							MD2	hPPIA (Hs99999904_m1)	17.07	0.004
MD3	hPDK2 (Hs00176865_m1)	24.04	0.114	23.96	0.475793	1.98501	0.00167422	0.809338		MD3	hPPIA (Hs99999904_m1)	16.95	0.191	17.085	1.11794	1.79924
MD3	hPDK2 (Hs00176865_m1)	23.88	0.114							MD3	hPPIA (Hs99999904_m1)	17.22	0.191
Sample Name	Detector	Ct	StdDev Ct	Average Ct	CV (%)	1+Efficiency	PDK3/PPIA	Fold Change
C1	hPDK3 (Hs00178440_m1)	24.29	0.209	24.44	0.855155	1.94606	0.0015643	1
C1	hPDK3 (Hs00178440_m1)	24.59	0.209
C2	hPDK3 (Hs00178440_m1)	24.53	0.197	24.67	0.798541	1.94606	0.00163407	1
C2	hPDK3 (Hs00178440_m1)	24.81	0.197
C3	hPDK3 (Hs00178440_m1)	24.53	0.014	24.52	0.0570962	1.94606	0.00194325	1
C3	hPDK3 (Hs00178440_m1)	24.51	0.014
M1	hPDK3 (Hs00178440_m1)	24.76	0.006	24.755	0.0242375	1.94606	0.00160425	1.02554
M1	hPDK3 (Hs00178440_m1)	24.75	0.006
M2	hPDK3 (Hs00178440_m1)	24.65	0.247	24.48	1.00899	1.94606	0.0015594	0.954307
M2	hPDK3 (Hs00178440_m1)	24.31	0.247
M3	hPDK3 (Hs00178440_m1)	24.43	0.021	24.415	0.0860127	1.94606	0.00170171	0.8757
M3	hPDK3 (Hs00178440_m1)	24.4	0.021
D1	hPDK3 (Hs00178440_m1)	25.13	0.074	25.18	0.293884	1.94606	0.0012745	0.81474
D1	hPDK3 (Hs00178440_m1)	25.23	0.074
D2	hPDK3 (Hs00178440_m1)	25.14	0.03	25.16	0.119237	1.94606	0.00121077	0.740957
D2	hPDK3 (Hs00178440_m1)	25.18	0.03
D3	hPDK3 (Hs00178440_m1)	25.3	0.028	25.32	0.110585	1.94606	0.00113078	0.581901
D3	hPDK3 (Hs00178440_m1)	25.34	0.028
MD1	hPDK3 (Hs00178440_m1)	25.29	0.085	25.35	0.335306	1.94606	0.00123565	0.789906
MD1	hPDK3 (Hs00178440_m1)	25.41	0.085
MD2	hPDK3 (Hs00178440_m1)	25.19	0.008	25.2	0.031746	1.94606	0.00116518	0.713058
MD2	hPDK3 (Hs00178440_m1)	25.21	0.008
MD3	hPDK3 (Hs00178440_m1)	25.35	0.043	25.38	0.169425	1.94606	0.0010458	0.53817
MD3	hPDK3 (Hs00178440_m1)	25.41	0.043
Sample Name	Detector	Ct	StdDev Ct	Average Ct	CV (%)	1+Efficiency	PDK4/PPIA	Fold Change
C1	hPDK4 (Hs01037712_m1)	27.05	0.019	27.035	0.0702793	2.03343	8.47802e-05	1
C1	hPDK4 (Hs01037712_m1)	27.02	0.019
C2	hPDK4 (Hs01037712_m1)	27.24	0.102	27.17	0.375414	2.03343	9.37861e-05	1
C2	hPDK4 (Hs01037712_m1)	27.1	0.102
C3	hPDK4 (Hs01037712_m1)	27.31	0.01	27.315	0.0366099	2.03343	9.10608e-05	1
C3	hPDK4 (Hs01037712_m1)	27.32	0.01
M1	hPDK4 (Hs01037712_m1)	27.4	0.121	27.315	0.44298	2.03343	8.79075e-05	1.03689
M1	hPDK4 (Hs01037712_m1)	27.23	0.121
M2	hPDK4 (Hs01037712_m1)	27.12	0.026	27.14	0.0957996	2.03343	8.05627e-05	0.859004
M2	hPDK4 (Hs01037712_m1)	27.16	0.026
M3	hPDK4 (Hs01037712_m1)	27.17	0.034	27.195	0.125023	2.03343	8.09679e-05	0.889163
M3	hPDK4 (Hs01037712_m1)	27.22	0.034
D1	hPDK4 (Hs01037712_m1)	25.99	0.056	26.03	0.215136	2.03343	0.000230706	2.72123
D1	hPDK4 (Hs01037712_m1)	26.07	0.056
D2	hPDK4 (Hs01037712_m1)	26.06	0.153	25.95	0.589595	2.03343	0.000228906	2.44073
D2	hPDK4 (Hs01037712_m1)	25.84	0.153
D3	hPDK4 (Hs01037712_m1)	26.01	0.233	25.845	0.901528	2.03343	0.000256214	2.81366
D3	hPDK4 (Hs01037712_m1)	25.68	0.233
MD1	hPDK4 (Hs01037712_m1)	25.42	0.202	25.275	0.799209	2.03343	0.00042804	5.04883
MD1	hPDK4 (Hs01037712_m1)	25.13	0.202
MD2	hPDK4 (Hs01037712_m1)	25.4	0.035	25.425	0.13766	2.03343	0.000328379	3.50137
MD2	hPDK4 (Hs01037712_m1)	25.45	0.035
MD3	hPDK4 (Hs01037712_m1)	25.34	0.012	25.35	0.0473373	2.03343	0.000350425	3.84825
MD3	hPDK4 (Hs01037712_m1)	25.36	0.012
COMMENTS
Calculation of gene expression
[target/reference] = [(1+EFFreference)^CTreference]/[(1+EFFtarget)^CTtarget]
Suffix legend
C	Control
M	Metfomin
D	DCA
MD	Metformin+DCA
Calculation of CV
CV (%) = ST DEV / AVG CT * 100
CV of 1.75 % corresponds to a difference of 0.5 cycle
between two replicates or to SD of ~0.35 at cycle 20

## Sheet: Figure 4A; HIF-1a
Sample Name	Detector	Ct	StdDev Ct	Average Ct	CV (%)	1+Efficiency	HIF-1α/PPIA			Sample Name	Detector	Ct	StdDev Ct	Average Ct	CV (%)	1+Efficiency
M_SCR1	hHIF-1α (Hs00153153_m1)	19.3	0.007	19.295	0.0362788	1.92859	1.64047			M_SCR1	hPPIA (Hs99999904_m1)	14.7	0.051	14.735	0.346115	2.444
M_SCR 1	hHIF-1α (Hs00153153_m1)	19.29	0.007							M_SCR 1	hPPIA (Hs99999904_m1)	14.77	0.051
M_SCR 2	hHIF-1α (Hs00153153_m1)	19.31	0.05	19.345	0.258465	1.92859	1.54548			M_SCR 2	hPPIA (Hs99999904_m1)	14.68	0.039	14.705	0.265216	2.444
M_SCR 2	hHIF-1α (Hs00153153_m1)	19.38	0.05							M_SCR 2	hPPIA (Hs99999904_m1)	14.73	0.039
M_SCR 3	hHIF-1α (Hs00153153_m1)	19.35	0.018	19.335	0.0930954	1.92859	1.56963			M_SCR 3	hPPIA (Hs99999904_m1)	14.65	0.093	14.715	0.632008	2.444
M_SCR 3	hHIF-1α (Hs00153153_m1)	19.32	0.018							M_SCR 3	hPPIA (Hs99999904_m1)	14.78	0.093
M_SI 4	hHIF-1α (Hs00153153_m1)	22.89	0.07	22.84	0.30648	1.92859	0.176394			M_SI 4	hPPIA (Hs99999904_m1)	14.87	0.034	14.845	0.229033	2.444
M_SI 4	hHIF-1α (Hs00153153_m1)	22.79	0.07							M_SI 4	hPPIA (Hs99999904_m1)	14.82	0.034
M_SI 5	hHIF-1α (Hs00153153_m1)	22.79	0.075	22.84	0.328371	1.92859	0.152212			M_SI 5	hPPIA (Hs99999904_m1)	14.7	0.027	14.68	0.183924	2.444
M_SI 5	hHIF-1α (Hs00153153_m1)	22.89	0.075							M_SI 5	hPPIA (Hs99999904_m1)	14.66	0.027
M_SI 6	hHIF-1α (Hs00153153_m1)	22.44	0.002	22.44	0.00891266	1.92859	0.177816			M_SI 6	hPPIA (Hs99999904_m1)	14.58	0.033	14.56	0.226648	2.444
M_SI 6	hHIF-1α (Hs00153153_m1)	22.44	0.002							M_SI 6	hPPIA (Hs99999904_m1)	14.54	0.033
M_SCR+D 7	hHIF-1α (Hs00153153_m1)	18.85	0.041	18.88	0.217161	1.92859	1.55484			M_SCR+D 7	hPPIA (Hs99999904_m1)	14.36	0.01	14.37	0.0695894	2.444
M_SCR+D 7	hHIF-1α (Hs00153153_m1)	18.91	0.041							M_SCR+D 7	hPPIA (Hs99999904_m1)	14.38	0.01
M_SCR+D 8	hHIF-1α (Hs00153153_m1)	19.03	0.024	19.045	0.126017	1.92859	1.51877			M_SCR+D 8	hPPIA (Hs99999904_m1)	14.44	0.032	14.465	0.221224	2.444
M_SCR+D 8	hHIF-1α (Hs00153153_m1)	19.06	0.024							M_SCR+D 8	hPPIA (Hs99999904_m1)	14.49	0.032
M_SCR+D 9	hHIF-1α (Hs00153153_m1)	19.14	0.064	19.185	0.333594	1.92859	1.556			M_SCR+D 9	hPPIA (Hs99999904_m1)	14.6	0.01	14.595	0.0685166	2.444
M_SCR+D 9	hHIF-1α (Hs00153153_m1)	19.23	0.064							M_SCR+D 9	hPPIA (Hs99999904_m1)	14.59	0.01
M_SI+D 10	hHIF-1α (Hs00153153_m1)	22.22	0.04	22.195	0.180221	1.92859	0.199733			M_SI+D 10	hPPIA (Hs99999904_m1)	14.54	0.046	14.51	0.317023	2.444
M_SI+D 10	hHIF-1α (Hs00153153_m1)	22.17	0.04							M_SI+D 10	hPPIA (Hs99999904_m1)	14.48	0.046
M_SI+D 11	hHIF-1α (Hs00153153_m1)	22.17	0.02	22.185	0.090151	1.92859	0.207437			M_SI+D 11	hPPIA (Hs99999904_m1)	14.57	0.038	14.545	0.261258	2.444
M_SI+D 11	hHIF-1α (Hs00153153_m1)	22.2	0.02							M_SI+D 11	hPPIA (Hs99999904_m1)	14.52	0.038
M_SI+D 12	hHIF-1α (Hs00153153_m1)	22.19	0.032	22.17	0.144339	1.92859	0.193302			M_SI+D 12	hPPIA (Hs99999904_m1)	14.44	0.021	14.455	0.145278	2.444
M_SI+D 12	hHIF-1α (Hs00153153_m1)	22.15	0.032							M_SI+D 12	hPPIA (Hs99999904_m1)	14.47	0.021
Sample Name	Detector	Ct	StdDev Ct	Average Ct	CV (%)	1+Efficiency	HIF-1α/PPIA			Sample Name	Detector	Ct	StdDev Ct	Average Ct	CV (%)	1+Efficiency
P_SCR1	hHIF-1α (Hs00153153_m1)	19	0.077	19.05	0.404199	1.92859	1.35986			P_SCR1	hPPIA (Hs99999904_m1)	14.33	0.024	14.345	0.167306	2.444
P_SCR 1	hHIF-1α (Hs00153153_m1)	19.1	0.077							P_SCR 1	hPPIA (Hs99999904_m1)	14.36	0.024
P_SCR 2	hHIF-1α (Hs00153153_m1)	18.66	0.092	18.725	0.491322	1.92859	1.62432			P_SCR 2	hPPIA (Hs99999904_m1)	14.27	0.053	14.305	0.3705	2.444
P_SCR 2	hHIF-1α (Hs00153153_m1)	18.79	0.092							P_SCR 2	hPPIA (Hs99999904_m1)	14.34	0.053
P_SCR 3	hHIF-1α (Hs00153153_m1)	19.07	0.02	19.085	0.104794	1.92859	1.37731			P_SCR 3	hPPIA (Hs99999904_m1)	14.38	0.01	14.385	0.0695169	2.444
P_SCR 3	hHIF-1α (Hs00153153_m1)	19.1	0.02							P_SCR 3	hPPIA (Hs99999904_m1)	14.39	0.01
P_SI 4	hHIF-1α (Hs00153153_m1)	23.66	0.046	23.63	0.194668	1.92859	0.0754305			P_SI 4	hPPIA (Hs99999904_m1)	14.45	0.035	14.475	0.241796	2.444
P_SI 4	hHIF-1α (Hs00153153_m1)	23.6	0.046							P_SI 4	hPPIA (Hs99999904_m1)	14.5	0.035
P_SI 5	hHIF-1α (Hs00153153_m1)	23.58	0.096	23.51	0.408337	1.92859	0.0864973			P_SI 5	hPPIA (Hs99999904_m1)	14.52	0.029	14.54	0.19945	2.444
P_SI 5	hHIF-1α (Hs00153153_m1)	23.44	0.096							P_SI 5	hPPIA (Hs99999904_m1)	14.56	0.029
P_SI 6	hHIF-1α (Hs00153153_m1)	23.16	0.056	23.2	0.241379	1.92859	0.0859455			P_SI 6	hPPIA (Hs99999904_m1)	14.28	0.029	14.305	0.202726	2.444
P_SI 6	hHIF-1α (Hs00153153_m1)	23.24	0.056							P_SI 6	hPPIA (Hs99999904_m1)	14.33	0.029
P_SCR+D 7	hHIF-1α (Hs00153153_m1)	19.05	0.103	19.12	0.538703	1.92859	1.32809			P_SCR+D 7	hPPIA (Hs99999904_m1)	14.34	0.045	14.37	0.313152	2.444
P_SCR+D 7	hHIF-1α (Hs00153153_m1)	19.19	0.103							P_SCR+D 7	hPPIA (Hs99999904_m1)	14.4	0.045
P_SCR+D 8	hHIF-1α (Hs00153153_m1)	19.05	0.037	19.08	0.19392	1.92859	1.45796			P_SCR+D 8	hPPIA (Hs99999904_m1)	14.4	0.061	14.445	0.422291	2.444
P_SCR+D 8	hHIF-1α (Hs00153153_m1)	19.11	0.037							P_SCR+D 8	hPPIA (Hs99999904_m1)	14.49	0.061
P_SCR+D 9	hHIF-1α (Hs00153153_m1)	19.07	0.018	19.085	0.0943149	1.92859	1.56087			P_SCR+D 9	hPPIA (Hs99999904_m1)	14.5	0.036	14.525	0.247849	2.444
P_SCR+D 9	hHIF-1α (Hs00153153_m1)	19.1	0.018							P_SCR+D 9	hPPIA (Hs99999904_m1)	14.55	0.036
P_SI+D 10	hHIF-1α (Hs00153153_m1)	23.51	0.01	23.5	0.0425532	1.92859	0.0825218			P_SI+D 10	hPPIA (Hs99999904_m1)	14.45	0.039	14.48	0.269337	2.444
P_SI+D 10	hHIF-1α (Hs00153153_m1)	23.49	0.01							P_SI+D 10	hPPIA (Hs99999904_m1)	14.51	0.039
P_SI+D 11	hHIF-1α (Hs00153153_m1)	23.48	0.01	23.475	0.0425985	1.92859	0.0788012			P_SI+D 11	hPPIA (Hs99999904_m1)	14.43	0.03	14.41	0.208189	2.444
P_SI+D 11	hHIF-1α (Hs00153153_m1)	23.47	0.01							P_SI+D 11	hPPIA (Hs99999904_m1)	14.39	0.03
P_SI+D 12	hHIF-1α (Hs00153153_m1)	23.28	0.042	23.31	0.18018	1.92859	0.0894045			P_SI+D 12	hPPIA (Hs99999904_m1)	14.4	0.044	14.43	0.30492	2.444
P_SI+D 12	hHIF-1α (Hs00153153_m1)	23.34	0.042							P_SI+D 12	hPPIA (Hs99999904_m1)	14.46	0.044
COMMENTS
Calculation of gene expression
[target/reference] = [(1+EFFreference)^CTreference]/[(1+EFFtarget)^CTtarget]
Suffix legend
M	MDA-MB-231
P	PC-3
SCR	siSCR
SI	siRNA HIF-1α + siRNA HIF-1β
SCR+D	siSCR +DCA
SI+D	siRNA HIF-1α + siRNA HIF-1β +DCA
Calculation of CV
CV (%) = ST DEV / AVG CT * 100
CV of 1.75 % corresponds to a difference of 0.5 cycle
between two replicates or to SD of ~0.35 at cycle 20

## Sheet: Figure 4B; HIF-1b
Sample Name	Detector	Ct	StdDev Ct	Average Ct	CV (%)	1+Efficiency	HIF-1β/PPIA			Sample Name	Detector	Ct	StdDev Ct	Average Ct	CV (%)	1+Efficiency
M_SCR1	hHIF-1β (Hs00231048_m1)	23.48	0.058	23.525	0.246546	1.96594	0.0648744			M_SCR1	hPPIA (Hs99999904_m1)	14.7	0.051	14.735	0.346115	2.44387
M_SCR 1	hHIF-1β (Hs00231048_m1)	23.57	0.058							M_SCR 1	hPPIA (Hs99999904_m1)	14.77	0.051
M_SCR 2	hHIF-1β (Hs00231048_m1)	23.57	0.044	23.6	0.186441	1.96594	0.0600362			M_SCR 2	hPPIA (Hs99999904_m1)	14.68	0.039	14.705	0.265216	2.44387
M_SCR 2	hHIF-1β (Hs00231048_m1)	23.63	0.044							M_SCR 2	hPPIA (Hs99999904_m1)	14.73	0.039
M_SCR 3	hHIF-1β (Hs00231048_m1)	23.51	0.011	23.5	0.0468085	1.96594	0.0648114			M_SCR 3	hPPIA (Hs99999904_m1)	14.65	0.093	14.715	0.632008	2.44387
M_SCR 3	hHIF-1β (Hs00231048_m1)	23.49	0.011							M_SCR 3	hPPIA (Hs99999904_m1)	14.78	0.093
M_SI 4	hHIF-1β (Hs00231048_m1)	25.48	0.022	25.465	0.0863931	1.96594	0.0192856			M_SI 4	hPPIA (Hs99999904_m1)	14.87	0.034	14.845	0.229033	2.44387
M_SI 4	hHIF-1β (Hs00231048_m1)	25.45	0.022							M_SI 4	hPPIA (Hs99999904_m1)	14.82	0.034
M_SI 5	hHIF-1β (Hs00231048_m1)	25.43	0.038	25.455	0.149283	1.96594	0.0167547			M_SI 5	hPPIA (Hs99999904_m1)	14.7	0.027	14.68	0.183924	2.44387
M_SI 5	hHIF-1β (Hs00231048_m1)	25.48	0.038							M_SI 5	hPPIA (Hs99999904_m1)	14.66	0.027
M_SI 6	hHIF-1β (Hs00231048_m1)	25.3	0.01	25.295	0.0395335	1.96594	0.0167702			M_SI 6	hPPIA (Hs99999904_m1)	14.58	0.033	14.56	0.226648	2.44387
M_SI 6	hHIF-1β (Hs00231048_m1)	25.29	0.01							M_SI 6	hPPIA (Hs99999904_m1)	14.54	0.033
M_SCR+D 7	hHIF-1β (Hs00231048_m1)	23.07	0.056	23.11	0.242319	1.96594	0.0619807			M_SCR+D 7	hPPIA (Hs99999904_m1)	14.36	0.01	14.37	0.0695894	2.44387
M_SCR+D 7	hHIF-1β (Hs00231048_m1)	23.15	0.056							M_SCR+D 7	hPPIA (Hs99999904_m1)	14.38	0.01
M_SCR+D 8	hHIF-1β (Hs00231048_m1)	23.17	0.025	23.19	0.107805	1.96594	0.0639203			M_SCR+D 8	hPPIA (Hs99999904_m1)	14.44	0.032	14.465	0.221224	2.44387
M_SCR+D 8	hHIF-1β (Hs00231048_m1)	23.21	0.025							M_SCR+D 8	hPPIA (Hs99999904_m1)	14.49	0.032
M_SCR+D 9	hHIF-1β (Hs00231048_m1)	23.45	0.112	23.53	0.475988	1.96594	0.0570525			M_SCR+D 9	hPPIA (Hs99999904_m1)	14.6	0.01	14.595	0.0685166	2.44387
M_SCR+D 9	hHIF-1β (Hs00231048_m1)	23.61	0.112							M_SCR+D 9	hPPIA (Hs99999904_m1)	14.59	0.01
M_SI+D 10	hHIF-1β (Hs00231048_m1)	24.88	0.033	24.905	0.132504	1.96594	0.0208751			M_SI+D 10	hPPIA (Hs99999904_m1)	14.54	0.046	14.51	0.317023	2.44387
M_SI+D 10	hHIF-1β (Hs00231048_m1)	24.93	0.033							M_SI+D 10	hPPIA (Hs99999904_m1)	14.48	0.046
M_SI+D 11	hHIF-1β (Hs00231048_m1)	24.81	0.011	24.82	0.0443191	1.96594	0.022812			M_SI+D 11	hPPIA (Hs99999904_m1)	14.57	0.038	14.545	0.261258	2.44387
M_SI+D 11	hHIF-1β (Hs00231048_m1)	24.83	0.011							M_SI+D 11	hPPIA (Hs99999904_m1)	14.52	0.038
M_SI+D 12	hHIF-1β (Hs00231048_m1)	24.95	0.028	24.93	0.112314	1.96594	0.0195409			M_SI+D 12	hPPIA (Hs99999904_m1)	14.44	0.021	14.455	0.145278	2.44387
M_SI+D 12	hHIF-1β (Hs00231048_m1)	24.91	0.028							M_SI+D 12	hPPIA (Hs99999904_m1)	14.47	0.021
Sample Name	Detector	Ct	StdDev Ct	Average Ct	CV (%)	1+Efficiency	HIF-1β/PPIA			Sample Name	Detector	Ct	StdDev Ct	Average Ct	CV (%)	1+Efficiency
P_SCR1	hHIF-1β (Hs00231048_m1)	23.11	0.047	23.145	0.203068	1.96594	0.0591943			P_SCR1	hPPIA (Hs99999904_m1)	14.33	0.024	14.345	0.167306	2.44387
P_SCR 1	hHIF-1β (Hs00231048_m1)	23.18	0.047							P_SCR 1	hPPIA (Hs99999904_m1)	14.36	0.024
P_SCR 2	hHIF-1β (Hs00231048_m1)	22.96	0.043	22.99	0.187038	1.96594	0.063425			P_SCR 2	hPPIA (Hs99999904_m1)	14.27	0.053	14.305	0.3705	2.44387
P_SCR 2	hHIF-1β (Hs00231048_m1)	23.02	0.043							P_SCR 2	hPPIA (Hs99999904_m1)	14.34	0.053
P_SCR 3	hHIF-1β (Hs00231048_m1)	23.08	0.044	23.11	0.190394	1.96594	0.0628171			P_SCR 3	hPPIA (Hs99999904_m1)	14.38	0.01	14.385	0.0695169	2.44387
P_SCR 3	hHIF-1β (Hs00231048_m1)	23.14	0.044							P_SCR 3	hPPIA (Hs99999904_m1)	14.39	0.01
P_SI 4	hHIF-1β (Hs00231048_m1)	24.72	0.137	24.815	0.552085	1.96594	0.0215014			P_SI 4	hPPIA (Hs99999904_m1)	14.45	0.035	14.475	0.241796	2.44387
P_SI 4	hHIF-1β (Hs00231048_m1)	24.91	0.137							P_SI 4	hPPIA (Hs99999904_m1)	14.5	0.035
P_SI 5	hHIF-1β (Hs00231048_m1)	24.55	0.027	24.57	0.10989	1.96594	0.0268916			P_SI 5	hPPIA (Hs99999904_m1)	14.52	0.029	14.54	0.19945	2.44387
P_SI 5	hHIF-1β (Hs00231048_m1)	24.59	0.027							P_SI 5	hPPIA (Hs99999904_m1)	14.56	0.029
P_SI 6	hHIF-1β (Hs00231048_m1)	24.21	0.033	24.19	0.13642	1.96594	0.0281822			P_SI 6	hPPIA (Hs99999904_m1)	14.28	0.029	14.305	0.202726	2.44387
P_SI 6	hHIF-1β (Hs00231048_m1)	24.17	0.033							P_SI 6	hPPIA (Hs99999904_m1)	14.33	0.029
P_SCR+D 7	hHIF-1β (Hs00231048_m1)	23.2	0.072	23.255	0.309611	1.96594	0.0561939			P_SCR+D 7	hPPIA (Hs99999904_m1)	14.34	0.045	14.37	0.313152	2.44387
P_SCR+D 7	hHIF-1β (Hs00231048_m1)	23.31	0.072							P_SCR+D 7	hPPIA (Hs99999904_m1)	14.4	0.045
P_SCR+D 8	hHIF-1β (Hs00231048_m1)	23.25	0.018	23.24	0.0774527	1.96594	0.0607014			P_SCR+D 8	hPPIA (Hs99999904_m1)	14.4	0.061	14.445	0.422291	2.44387
P_SCR+D 8	hHIF-1β (Hs00231048_m1)	23.23	0.018							P_SCR+D 8	hPPIA (Hs99999904_m1)	14.49	0.061
P_SCR+D 9	hHIF-1β (Hs00231048_m1)	23.19	0.044	23.22	0.189492	1.96594	0.066087			P_SCR+D 9	hPPIA (Hs99999904_m1)	14.5	0.036	14.525	0.247849	2.44387
P_SCR+D 9	hHIF-1β (Hs00231048_m1)	23.25	0.044							P_SCR+D 9	hPPIA (Hs99999904_m1)	14.55	0.036
P_SI+D 10	hHIF-1β (Hs00231048_m1)	24.42	0.052	24.46	0.212592	1.96594	0.0274552			P_SI+D 10	hPPIA (Hs99999904_m1)	14.45	0.039	14.48	0.269337	2.44387
P_SI+D 10	hHIF-1β (Hs00231048_m1)	24.5	0.052							P_SI+D 10	hPPIA (Hs99999904_m1)	14.51	0.039
P_SI+D 11	hHIF-1β (Hs00231048_m1)	24.65	0.116	24.57	0.47212	1.96594	0.0239423			P_SI+D 11	hPPIA (Hs99999904_m1)	14.43	0.03	14.41	0.208189	2.44387
P_SI+D 11	hHIF-1β (Hs00231048_m1)	24.49	0.116							P_SI+D 11	hPPIA (Hs99999904_m1)	14.39	0.03
P_SI+D 12	hHIF-1β (Hs00231048_m1)	24.36	0.013	24.35	0.0533881	1.96594	0.0282822			P_SI+D 12	hPPIA (Hs99999904_m1)	14.4	0.044	14.43	0.30492	2.44387
P_SI+D 12	hHIF-1β (Hs00231048_m1)	24.34	0.013							P_SI+D 12	hPPIA (Hs99999904_m1)	14.46	0.044
COMMENTS
Calculation of gene expression
[target/reference] = [(1+EFFreference)^CTreference]/[(1+EFFtarget)^CTtarget]
Suffix legend
M	MDA-MB-231
P	PC-3
SCR	siSCR
SI	siRNA HIF-1α + siRNA HIF-1β
SCR+D	siSCR +DCA
SI+D	siRNA HIF-1α + siRNA HIF-1β +DCA
Calculation of CV
CV (%) = ST DEV / AVG CT * 100
CV of 1.75 % corresponds to a difference of 0.5 cycle
between two replicates or to SD of ~0.35 at cycle 20

## Sheet: Figure 4D; PDK1
Sample Name	Detector	Ct	StdDev Ct	Average Ct	CV (%)	1+Efficiency	PDK1/PPIA			Sample Name	Detector	Ct	StdDev Ct	Average Ct	CV (%)	1+Efficiency
M_SCR1	hPDK1 (Hs01561847_m1)	26.72	0.123	26.635	0.461798	1.922	0.0144844			M_SCR1	hPPIA (Hs99999904_m1)	14.7	0.051	14.735	0.346115	2.444
M_SCR 1	hPDK1 (Hs01561847_m1)	26.55	0.123							M_SCR 1	hPPIA (Hs99999904_m1)	14.77	0.051
M_SCR 2	hPDK1 (Hs01561847_m1)	27.34	0.21	27.19	0.772343	1.922	0.00981236			M_SCR 2	hPPIA (Hs99999904_m1)	14.68	0.039	14.705	0.265216	2.444
M_SCR 2	hPDK1 (Hs01561847_m1)	27.04	0.21							M_SCR 2	hPPIA (Hs99999904_m1)	14.73	0.039
M_SCR 3	hPDK1 (Hs01561847_m1)	26.73	0.212	26.88	0.78869	1.922	0.0121232			M_SCR 3	hPPIA (Hs99999904_m1)	14.65	0.093	14.715	0.632008	2.444
M_SCR 3	hPDK1 (Hs01561847_m1)	27.03	0.212							M_SCR 3	hPPIA (Hs99999904_m1)	14.78	0.093
M_SI 4	hPDK1 (Hs01561847_m1)	29.06	0.056	29.1	0.19244	1.922	0.00319256			M_SI 4	hPPIA (Hs99999904_m1)	14.87	0.034	14.845	0.229033	2.444
M_SI 4	hPDK1 (Hs01561847_m1)	29.14	0.056							M_SI 4	hPPIA (Hs99999904_m1)	14.82	0.034
M_SI 5	hPDK1 (Hs01561847_m1)	28.86	0.019	28.85	0.0658579	1.922	0.0032437			M_SI 5	hPPIA (Hs99999904_m1)	14.7	0.027	14.68	0.183924	2.444
M_SI 5	hPDK1 (Hs01561847_m1)	28.84	0.019							M_SI 5	hPPIA (Hs99999904_m1)	14.66	0.027
M_SI 6	hPDK1 (Hs01561847_m1)	28.43	0.091	28.49	0.31941	1.922	0.00368655			M_SI 6	hPPIA (Hs99999904_m1)	14.58	0.033	14.56	0.226648	2.444
M_SI 6	hPDK1 (Hs01561847_m1)	28.55	0.091							M_SI 6	hPPIA (Hs99999904_m1)	14.54	0.033
M_SCR+D 7	hPDK1 (Hs01561847_m1)	27.02	0.1	27.09	0.36914	1.922	0.00776489			M_SCR+D 7	hPPIA (Hs99999904_m1)	14.36	0.01	14.37	0.0695894	2.444
M_SCR+D 7	hPDK1 (Hs01561847_m1)	27.16	0.1							M_SCR+D 7	hPPIA (Hs99999904_m1)	14.38	0.01
M_SCR+D 8	hPDK1 (Hs01561847_m1)	27.14	0.075	27.195	0.275786	1.922	0.00789243			M_SCR+D 8	hPPIA (Hs99999904_m1)	14.44	0.032	14.465	0.221224	2.444
M_SCR+D 8	hPDK1 (Hs01561847_m1)	27.25	0.075							M_SCR+D 8	hPPIA (Hs99999904_m1)	14.49	0.032
M_SCR+D 9	hPDK1 (Hs01561847_m1)	27.73	0.148	27.625	0.535747	1.922	0.00669345			M_SCR+D 9	hPPIA (Hs99999904_m1)	14.6	0.01	14.595	0.0685166	2.444
M_SCR+D 9	hPDK1 (Hs01561847_m1)	27.52	0.148							M_SCR+D 9	hPPIA (Hs99999904_m1)	14.59	0.01
M_SI+D 10	hPDK1 (Hs01561847_m1)	29.02	0.012	29.03	0.0413365	1.922	0.00247735			M_SI+D 10	hPPIA (Hs99999904_m1)	14.54	0.046	14.51	0.317023	2.444
M_SI+D 10	hPDK1 (Hs01561847_m1)	29.04	0.012							M_SI+D 10	hPPIA (Hs99999904_m1)	14.48	0.046
M_SI+D 11	hPDK1 (Hs01561847_m1)	29.06	0.012	29.065	0.0412868	1.922	0.00249827			M_SI+D 11	hPPIA (Hs99999904_m1)	14.57	0.038	14.545	0.261258	2.444
M_SI+D 11	hPDK1 (Hs01561847_m1)	29.07	0.012							M_SI+D 11	hPPIA (Hs99999904_m1)	14.52	0.038
M_SI+D 12	hPDK1 (Hs01561847_m1)	29.03	0.166	28.915	0.574096	1.922	0.00254258			M_SI+D 12	hPPIA (Hs99999904_m1)	14.44	0.021	14.455	0.145278	2.444
M_SI+D 12	hPDK1 (Hs01561847_m1)	28.8	0.166							M_SI+D 12	hPPIA (Hs99999904_m1)	14.47	0.021
Sample Name	Detector	Ct	StdDev Ct	Average Ct	CV (%)	1+Efficiency	PDK1/PPIA			Sample Name	Detector	Ct	StdDev Ct	Average Ct	CV (%)	1+Efficiency
P_SCR1	hPDK1 (Hs01561847_m1)	27.47	0.114	27.55	0.413793	1.922	0.0056222			P_SCR1	hPPIA (Hs99999904_m1)	14.33	0.024	14.345	0.167306	2.444
P_SCR 1	hPDK1 (Hs01561847_m1)	27.63	0.114							P_SCR 1	hPPIA (Hs99999904_m1)	14.36	0.024
P_SCR 2	hPDK1 (Hs01561847_m1)	27.41	0.038	27.385	0.138762	1.922	0.00604229			P_SCR 2	hPPIA (Hs99999904_m1)	14.27	0.053	14.305	0.3705	2.444
P_SCR 2	hPDK1 (Hs01561847_m1)	27.36	0.038							P_SCR 2	hPPIA (Hs99999904_m1)	14.34	0.053
P_SCR 3	hPDK1 (Hs01561847_m1)	27.01	0.056	26.97	0.207638	1.922	0.00851152			P_SCR 3	hPPIA (Hs99999904_m1)	14.38	0.01	14.385	0.0695169	2.444
P_SCR 3	hPDK1 (Hs01561847_m1)	26.93	0.056							P_SCR 3	hPPIA (Hs99999904_m1)	14.39	0.01
P_SI 4	hPDK1 (Hs01561847_m1)	29.17	0.025	29.155	0.0857486	1.922	0.00221276			P_SI 4	hPPIA (Hs99999904_m1)	14.45	0.035	14.475	0.241796	2.444
P_SI 4	hPDK1 (Hs01561847_m1)	29.14	0.025							P_SI 4	hPPIA (Hs99999904_m1)	14.5	0.035
P_SI 5	hPDK1 (Hs01561847_m1)	29.31	0.113	29.39	0.384485	1.922	0.00201131			P_SI 5	hPPIA (Hs99999904_m1)	14.52	0.029	14.54	0.19945	2.444
P_SI 5	hPDK1 (Hs01561847_m1)	29.47	0.113							P_SI 5	hPPIA (Hs99999904_m1)	14.56	0.029
P_SI 6	hPDK1 (Hs01561847_m1)	29.01	0.236	28.84	0.818308	1.922	0.00233529			P_SI 6	hPPIA (Hs99999904_m1)	14.28	0.029	14.305	0.202726	2.444
P_SI 6	hPDK1 (Hs01561847_m1)	28.67	0.236							P_SI 6	hPPIA (Hs99999904_m1)	14.33	0.029
P_SCR+D 7	hPDK1 (Hs01561847_m1)	27.73	0.3	27.94	1.07373	1.922	0.004456			P_SCR+D 7	hPPIA (Hs99999904_m1)	14.34	0.045	14.37	0.313152	2.444
P_SCR+D 7	hPDK1 (Hs01561847_m1)	28.15	0.3							P_SCR+D 7	hPPIA (Hs99999904_m1)	14.4	0.045
P_SCR+D 8	hPDK1 (Hs01561847_m1)	28.03	0.01	28.025	0.0356824	1.922	0.00450747			P_SCR+D 8	hPPIA (Hs99999904_m1)	14.4	0.061	14.445	0.422291	2.444
P_SCR+D 8	hPDK1 (Hs01561847_m1)	28.02	0.01							P_SCR+D 8	hPPIA (Hs99999904_m1)	14.49	0.061
P_SCR+D 9	hPDK1 (Hs01561847_m1)	27.82	0.101	27.75	0.363964	1.922	0.00579447			P_SCR+D 9	hPPIA (Hs99999904_m1)	14.5	0.036	14.525	0.247849	2.444
P_SCR+D 9	hPDK1 (Hs01561847_m1)	27.68	0.101							P_SCR+D 9	hPPIA (Hs99999904_m1)	14.55	0.036
P_SI+D 10	hPDK1 (Hs01561847_m1)	28.59	0.286	28.79	0.9934	1.922	0.00282128			P_SI+D 10	hPPIA (Hs99999904_m1)	14.45	0.039	14.48	0.269337	2.444
P_SI+D 10	hPDK1 (Hs01561847_m1)	28.99	0.286							P_SI+D 10	hPPIA (Hs99999904_m1)	14.51	0.039
P_SI+D 11	hPDK1 (Hs01561847_m1)	29.31	0.032	29.285	0.109271	1.922	0.00191788			P_SI+D 11	hPPIA (Hs99999904_m1)	14.43	0.03	14.41	0.208189	2.444
P_SI+D 11	hPDK1 (Hs01561847_m1)	29.26	0.032							P_SI+D 11	hPPIA (Hs99999904_m1)	14.39	0.03
P_SI+D 12	hPDK1 (Hs01561847_m1)	29.19	0.457	28.87	1.58296	1.922	0.00256059			P_SI+D 12	hPPIA (Hs99999904_m1)	14.4	0.044	14.43	0.30492	2.444
P_SI+D 12	hPDK1 (Hs01561847_m1)	28.55	0.457							P_SI+D 12	hPPIA (Hs99999904_m1)	14.46	0.044
COMMENTS
Calculation of gene expression
[target/reference] = [(1+EFFreference)^CTreference]/[(1+EFFtarget)^CTtarget]
Suffix legend
M	MDA-MB-231
P	PC-3
SCR	siSCR
SI	siRNA HIF-1α + siRNA HIF-1β
SCR+D	siSCR +DCA
SI+D	siRNA HIF-1α + siRNA HIF-1β +DCA
Calculation of CV
CV (%) = ST DEV / AVG CT * 100
CV of 1.75 % corresponds to a difference of 0.5 cycle
between two replicates or to SD of ~0.35 at cycle 20

## Sheet: Figure 4E; PGK1
Sample Name	Detector	Ct	StdDev Ct	Average Ct	CV (%)	1+Efficiency	PGK1/PPIA			Sample Name	Detector	Ct	StdDev Ct	Average Ct	CV (%)	1+Efficiency
M_SCR1	hPGK1 (4333765F)	17.93	0.082	17.985	0.455936	1.89097	5.52253			M_SCR1	hPPIA (Hs99999904_m1)	14.7	0.051	14.735	0.346115	2.44387
M_SCR 1	hPGK1 (4333765F)	18.04	0.082							M_SCR 1	hPPIA (Hs99999904_m1)	14.77	0.051
M_SCR 2	hPGK1 (4333765F)	18.08	0.012	18.085	0.0663533	1.89097	5.04461			M_SCR 2	hPPIA (Hs99999904_m1)	14.68	0.039	14.705	0.265216	2.44387
M_SCR 2	hPGK1 (4333765F)	18.09	0.012							M_SCR 2	hPPIA (Hs99999904_m1)	14.73	0.039
M_SCR 3	hPGK1 (4333765F)	18.09	0.044	18.06	0.243632	1.89097	5.17161			M_SCR 3	hPPIA (Hs99999904_m1)	14.65	0.093	14.715	0.632008	2.44387
M_SCR 3	hPGK1 (4333765F)	18.03	0.044							M_SCR 3	hPPIA (Hs99999904_m1)	14.78	0.093
M_SI 4	hPGK1 (4333765F)	19.31	0.04	19.34	0.206825	1.89097	2.56991			M_SI 4	hPPIA (Hs99999904_m1)	14.87	0.034	14.845	0.229033	2.44387
M_SI 4	hPGK1 (4333765F)	19.37	0.04							M_SI 4	hPPIA (Hs99999904_m1)	14.82	0.034
M_SI 5	hPGK1 (4333765F)	19.24	0.04	19.27	0.207577	1.89097	2.31874			M_SI 5	hPPIA (Hs99999904_m1)	14.7	0.027	14.68	0.183924	2.44387
M_SI 5	hPGK1 (4333765F)	19.3	0.04							M_SI 5	hPPIA (Hs99999904_m1)	14.66	0.027
M_SI 6	hPGK1 (4333765F)	19.1	0.01	19.105	0.0523423	1.89097	2.31386			M_SI 6	hPPIA (Hs99999904_m1)	14.58	0.033	14.56	0.226648	2.44387
M_SI 6	hPGK1 (4333765F)	19.11	0.01							M_SI 6	hPPIA (Hs99999904_m1)	14.54	0.033
M_SCR+D 7	hPGK1 (4333765F)	17.88	0.107	17.955	0.595934	1.89097	4.06247			M_SCR+D 7	hPPIA (Hs99999904_m1)	14.36	0.01	14.37	0.0695894	2.44387
M_SCR+D 7	hPGK1 (4333765F)	18.03	0.107							M_SCR+D 7	hPPIA (Hs99999904_m1)	14.38	0.01
M_SCR+D 8	hPGK1 (4333765F)	18.03	0.069	18.08	0.381637	1.89097	4.08387			M_SCR+D 8	hPPIA (Hs99999904_m1)	14.44	0.032	14.465	0.221224	2.44387
M_SCR+D 8	hPGK1 (4333765F)	18.13	0.069							M_SCR+D 8	hPPIA (Hs99999904_m1)	14.49	0.032
M_SCR+D 9	hPGK1 (4333765F)	18.21	0.046	18.245	0.252124	1.89097	4.12923			M_SCR+D 9	hPPIA (Hs99999904_m1)	14.6	0.01	14.595	0.0685166	2.44387
M_SCR+D 9	hPGK1 (4333765F)	18.28	0.046							M_SCR+D 9	hPPIA (Hs99999904_m1)	14.59	0.01
M_SI+D 10	hPGK1 (4333765F)	19.09	0.015	19.105	0.0785135	1.89097	2.21275			M_SI+D 10	hPPIA (Hs99999904_m1)	14.54	0.046	14.51	0.317023	2.44387
M_SI+D 10	hPGK1 (4333765F)	19.12	0.015							M_SI+D 10	hPPIA (Hs99999904_m1)	14.48	0.046
M_SI+D 11	hPGK1 (4333765F)	19.15	0.007	19.145	0.0365631	1.89097	2.22561			M_SI+D 11	hPPIA (Hs99999904_m1)	14.57	0.038	14.545	0.261258	2.44387
M_SI+D 11	hPGK1 (4333765F)	19.14	0.007							M_SI+D 11	hPPIA (Hs99999904_m1)	14.52	0.038
M_SI+D 12	hPGK1 (4333765F)	19.13	0.014	19.12	0.0732218	1.89097	2.0866			M_SI+D 12	hPPIA (Hs99999904_m1)	14.44	0.021	14.455	0.145278	2.44387
M_SI+D 12	hPGK1 (4333765F)	19.11	0.014							M_SI+D 12	hPPIA (Hs99999904_m1)	14.47	0.021
Sample Name	Detector	Ct	StdDev Ct	Average Ct	CV (%)	1+Efficiency	PGK1/PPIA			Sample Name	Detector	Ct	StdDev Ct	Average Ct	CV (%)	1+Efficiency
P_SCR1	hPGK1 (4333765F)	18.04	0.113	18.12	0.62362	1.89097	3.57631			P_SCR1	hPPIA (Hs99999904_m1)	14.33	0.024	14.345	0.167306	2.44387
P_SCR 1	hPGK1 (4333765F)	18.2	0.113							P_SCR 1	hPPIA (Hs99999904_m1)	14.36	0.024
P_SCR 2	hPGK1 (4333765F)	17.87	0.111	17.945	0.618557	1.89097	3.85773			P_SCR 2	hPPIA (Hs99999904_m1)	14.27	0.053	14.305	0.3705	2.44387
P_SCR 2	hPGK1 (4333765F)	18.02	0.111							P_SCR 2	hPPIA (Hs99999904_m1)	14.34	0.053
P_SCR 3	hPGK1 (4333765F)	18.01	0.037	18.035	0.205157	1.89097	3.9127			P_SCR 3	hPPIA (Hs99999904_m1)	14.38	0.01	14.385	0.0695169	2.44387
P_SCR 3	hPGK1 (4333765F)	18.06	0.037							P_SCR 3	hPPIA (Hs99999904_m1)	14.39	0.01
P_SI 4	hPGK1 (4333765F)	19.11	0.045	19.14	0.23511	1.89097	2.09733			P_SI 4	hPPIA (Hs99999904_m1)	14.45	0.035	14.475	0.241796	2.44387
P_SI 4	hPGK1 (4333765F)	19.17	0.045							P_SI 4	hPPIA (Hs99999904_m1)	14.5	0.035
P_SI 5	hPGK1 (4333765F)	19.05	0.065	19.095	0.340403	1.89097	2.2874			P_SI 5	hPPIA (Hs99999904_m1)	14.52	0.029	14.54	0.19945	2.44387
P_SI 5	hPGK1 (4333765F)	19.14	0.065							P_SI 5	hPPIA (Hs99999904_m1)	14.56	0.029
P_SI 6	hPGK1 (4333765F)	18.87	0.038	18.845	0.201645	1.89097	2.17428			P_SI 6	hPPIA (Hs99999904_m1)	14.28	0.029	14.305	0.202726	2.44387
P_SI 6	hPGK1 (4333765F)	18.82	0.038							P_SI 6	hPPIA (Hs99999904_m1)	14.33	0.029
P_SCR+D 7	hPGK1 (4333765F)	18.45	0.02	18.435	0.108489	1.89097	2.99214			P_SCR+D 7	hPPIA (Hs99999904_m1)	14.34	0.045	14.37	0.313152	2.44387
P_SCR+D 7	hPGK1 (4333765F)	18.42	0.02							P_SCR+D 7	hPPIA (Hs99999904_m1)	14.4	0.045
P_SCR+D 8	hPGK1 (4333765F)	18.26	0.031	18.285	0.169538	1.89097	3.52038			P_SCR+D 8	hPPIA (Hs99999904_m1)	14.4	0.061	14.445	0.422291	2.44387
P_SCR+D 8	hPGK1 (4333765F)	18.31	0.031							P_SCR+D 8	hPPIA (Hs99999904_m1)	14.49	0.061
P_SCR+D 9	hPGK1 (4333765F)	18.31	0.017	18.32	0.0927948	1.89097	3.69788			P_SCR+D 9	hPPIA (Hs99999904_m1)	14.5	0.036	14.525	0.247849	2.44387
P_SCR+D 9	hPGK1 (4333765F)	18.33	0.017							P_SCR+D 9	hPPIA (Hs99999904_m1)	14.55	0.036
P_SI+D 10	hPGK1 (4333765F)	19.08	0.055	19.12	0.287657	1.89097	2.13373			P_SI+D 10	hPPIA (Hs99999904_m1)	14.45	0.039	14.48	0.269337	2.44387
P_SI+D 10	hPGK1 (4333765F)	19.16	0.055							P_SI+D 10	hPPIA (Hs99999904_m1)	14.51	0.039
P_SI+D 11	hPGK1 (4333765F)	19.06	0.031	19.08	0.162474	1.89097	2.05609			P_SI+D 11	hPPIA (Hs99999904_m1)	14.43	0.03	14.41	0.208189	2.44387
P_SI+D 11	hPGK1 (4333765F)	19.1	0.031							P_SI+D 11	hPPIA (Hs99999904_m1)	14.39	0.03
P_SI+D 12	hPGK1 (4333765F)	19.13	0.07	19.08	0.366876	1.89097	2.09317			P_SI+D 12	hPPIA (Hs99999904_m1)	14.4	0.044	14.43	0.30492	2.44387
P_SI+D 12	hPGK1 (4333765F)	19.03	0.07							P_SI+D 12	hPPIA (Hs99999904_m1)	14.46	0.044
COMMENTS
Calculation of gene expression
[target/reference] = [(1+EFFreference)^CTreference]/[(1+EFFtarget)^CTtarget]
Suffix legend
M	MDA-MB-231
P	PC-3
SCR	siSCR
SI	siRNA HIF-1α + siRNA HIF-1β
SCR+D	siSCR +DCA
SI+D	siRNA HIF-1α + siRNA HIF-1β +DCA
Calculation of CV
CV (%) = ST DEV / AVG CT * 100
CV of 1.75 % corresponds to a difference of 0.5 cycle
between two replicates or to SD of ~0.35 at cycle 20

## Sheet: Figure 5E; PGK1
Sample Name	Detector	Ct	StdDev Ct	Average Ct	CV (%)	1+Efficiency	PGK1/PPIA			Sample Name	Detector	Ct	StdDev Ct	Average Ct	CV (%)	1+Efficiency
M_C1	hPGK1 (4333765F)	18.71	0.232	18.875	1.22914	1.83	0.41321			M_C1	hPPIA (Hs99999904_m1)	17.8	0.163	17.915	0.909852	1.79924
M_C1	hPGK1 (4333765F)	19.04	0.232							M_C1	hPPIA (Hs99999904_m1)	18.03	0.163
M_C2	hPGK1 (4333765F)	18.57	0.261	18.755	1.39163	1.83	0.410419			M_C2	hPPIA (Hs99999904_m1)	17.72	0.086	17.78	0.48369	1.79924
M_C2	hPGK1 (4333765F)	18.94	0.261							M_C2	hPPIA (Hs99999904_m1)	17.84	0.086
M_C3	hPGK1 (4333765F)	19.02	0.077	19.075	0.40367	1.83	0.405809			M_C3	hPPIA (Hs99999904_m1)	18.07	0.027	18.09	0.149254	1.79924
M_C3	hPGK1 (4333765F)	19.13	0.077							M_C3	hPPIA (Hs99999904_m1)	18.11	0.027
M_M1	hPGK1 (4333765F)	19.34	0.326	19.57	1.66582	1.83	0.324765			M_M1	hPPIA (Hs99999904_m1)	18.16	0.082	18.22	0.450055	1.79924
M_M1	hPGK1 (4333765F)	19.8	0.326							M_M1	hPPIA (Hs99999904_m1)	18.28	0.082
M_M2	hPGK1 (4333765F)	19.14	0.065	19.185	0.338806	1.83	0.36872			M_M2	hPPIA (Hs99999904_m1)	18.09	0.068	18.04	0.37694	1.79924
M_M2	hPGK1 (4333765F)	19.23	0.065							M_M2	hPPIA (Hs99999904_m1)	17.99	0.068
M_M3	hPGK1 (4333765F)	19.01	0.03	19.03	0.157646	1.83	0.390905			M_M3	hPPIA (Hs99999904_m1)	18.02	0.057	17.98	0.317019	1.79924
M_M3	hPGK1 (4333765F)	19.05	0.03							M_M3	hPPIA (Hs99999904_m1)	17.94	0.057
M_D1	hPGK1 (4333765F)	19.07	0.076	19.12	0.39749	1.83	0.288428			M_D1	hPPIA (Hs99999904_m1)	17.65	0.132	17.555	0.751923	1.79924
M_D1	hPGK1 (4333765F)	19.17	0.076							M_D1	hPPIA (Hs99999904_m1)	17.46	0.132
M_D2	hPGK1 (4333765F)	19.03	0.022	19.045	0.115516	1.83	0.293067			M_D2	hPPIA (Hs99999904_m1)	17.43	0.101	17.505	0.576978	1.79924
M_D2	hPGK1 (4333765F)	19.06	0.022							M_D2	hPPIA (Hs99999904_m1)	17.58	0.101
M_D3	hPGK1 (4333765F)	19.16	0.042	19.13	0.21955	1.83	0.286691			M_D3	hPPIA (Hs99999904_m1)	17.45	0.15	17.555	0.854457	1.79924
M_D3	hPGK1 (4333765F)	19.1	0.042							M_D3	hPPIA (Hs99999904_m1)	17.66	0.15
M_MD1	hPGK1 (4333765F)	20	0.057	20.04	0.284431	1.83	0.189902			M_MD1	hPPIA (Hs99999904_m1)	17.95	0.227	17.79	1.276	1.79924
M_MD1	hPGK1 (4333765F)	20.08	0.057							M_MD1	hPPIA (Hs99999904_m1)	17.63	0.227
M_MD2	hPGK1 (4333765F)	19.73	0.06	19.685	0.304801	1.83	0.19559			M_MD2	hPPIA (Hs99999904_m1)	17.61	0.193	17.475	1.10443	1.79924
M_MD2	hPGK1 (4333765F)	19.64	0.06							M_MD2	hPPIA (Hs99999904_m1)	17.34	0.193
M_MD3	hPGK1 (4333765F)	20.1	0.212	19.95	1.06266	1.83	0.188523			M_MD3	hPPIA (Hs99999904_m1)	18	0.447	17.685	2.52757	1.79924
M_MD3	hPGK1 (4333765F)	19.8	0.212							M_MD3	hPPIA (Hs99999904_m1)	17.37	0.447
Sample Name	Detector	Ct	StdDev Ct	Average Ct	CV (%)	1+Efficiency	PGK1/PPIA			Sample Name	Detector	Ct	StdDev Ct	Average Ct	CV (%)	1+Efficiency
P_C1	hPGK1 (4333765F)	17.97	0.229	18.135	1.26275	1.83	0.317487			P_C1	hPPIA (Hs99999904_m1)	16.67	0.051	16.705	0.305298	1.79924
P_C1	hPGK1 (4333765F)	18.3	0.229							P_C1	hPPIA (Hs99999904_m1)	16.74	0.051
P_C2	hPGK1 (4333765F)	18.28	0.063	18.235	0.345489	1.83	0.363861			P_C2	hPPIA (Hs99999904_m1)	16.88	0.228	17.04	1.33803	1.79924
P_C2	hPGK1 (4333765F)	18.19	0.063							P_C2	hPPIA (Hs99999904_m1)	17.2	0.228
P_C3	hPGK1 (4333765F)	18.48	0.022	18.465	0.119144	1.83	0.340768			P_C3	hPPIA (Hs99999904_m1)	17.13	0.047	17.165	0.273813	1.79924
P_C3	hPGK1 (4333765F)	18.45	0.022							P_C3	hPPIA (Hs99999904_m1)	17.2	0.047
P_M1	hPGK1 (4333765F)	18.41	0.18	18.54	0.970874	1.83	0.31439			P_M1	hPPIA (Hs99999904_m1)	17.17	0.09	17.105	0.526162	1.79924
P_M1	hPGK1 (4333765F)	18.67	0.18							P_M1	hPPIA (Hs99999904_m1)	17.04	0.09
P_M2	hPGK1 (4333765F)	18.3	0.076	18.245	0.416552	1.83	0.30413			P_M2	hPPIA (Hs99999904_m1)	16.83	0.124	16.745	0.74052	1.79924
P_M2	hPGK1 (4333765F)	18.19	0.076							P_M2	hPPIA (Hs99999904_m1)	16.66	0.124
P_M3	hPGK1 (4333765F)	18.37	0.048	18.405	0.260799	1.83	0.288536			P_M3	hPPIA (Hs99999904_m1)	16.74	0.109	16.82	0.648038	1.79924
P_M3	hPGK1 (4333765F)	18.44	0.048							P_M3	hPPIA (Hs99999904_m1)	16.9	0.109
P_D1	hPGK1 (4333765F)	19	0.095	19.065	0.498295	1.83	0.241346			P_D1	hPPIA (Hs99999904_m1)	17.36	0.235	17.195	1.36668	1.79924
P_D1	hPGK1 (4333765F)	19.13	0.095							P_D1	hPPIA (Hs99999904_m1)	17.03	0.235
P_D2	hPGK1 (4333765F)	19.08	0.039	19.105	0.204135	1.83	0.220842			P_D2	hPPIA (Hs99999904_m1)	17.04	0.062	17.085	0.362891	1.79924
P_D2	hPGK1 (4333765F)	19.13	0.039							P_D2	hPPIA (Hs99999904_m1)	17.13	0.062
P_D3	hPGK1 (4333765F)	19.21	0.099	19.14	0.517241	1.83	0.224635			P_D3	hPPIA (Hs99999904_m1)	17.1	0.071	17.15	0.413994	1.79924
P_D3	hPGK1 (4333765F)	19.07	0.099							P_D3	hPPIA (Hs99999904_m1)	17.2	0.071
P_MD1	hPGK1 (4333765F)	19.26	0.152	19.365	0.784921	1.83	0.218584			P_MD1	hPPIA (Hs99999904_m1)	17.31	0.039	17.335	0.224978	1.79924
P_MD1	hPGK1 (4333765F)	19.47	0.152							P_MD1	hPPIA (Hs99999904_m1)	17.36	0.039
P_MD2	hPGK1 (4333765F)	19.26	0.057	19.22	0.296566	1.83	0.20361			P_MD2	hPPIA (Hs99999904_m1)	17.06	0.004	17.065	0.0234398	1.79924
P_MD2	hPGK1 (4333765F)	19.18	0.057							P_MD2	hPPIA (Hs99999904_m1)	17.07	0.004
P_MD3	hPGK1 (4333765F)	19.21	0.008	19.215	0.0416341	1.83	0.206639			P_MD3	hPPIA (Hs99999904_m1)	16.95	0.191	17.085	1.11794	1.79924
P_MD3	hPGK1 (4333765F)	19.22	0.008							P_MD3	hPPIA (Hs99999904_m1)	17.22	0.191
COMMENTS
Calculation of gene expression
[target/reference] = [(1+EFFreference)^CTreference]/[(1+EFFtarget)^CTtarget]
Suffix legend
M_	MDA-MB-231
P_	PC-3
C	Control
M	Metfomin
D	DCA
MD	Metformin+DCA
Calculation of CV
CV (%) = ST DEV / AVG CT * 100
CV of 1.75 % corresponds to a difference of 0.5 cycle
between two replicates or to SD of ~0.35 at cycle 20

## Sheet: Figure 5F; VEGF
Sample Name	Detector	Ct	StdDev Ct	Average Ct	CV (%)	1+Efficiency	PGK1/PPIA			Sample Name	Detector	Ct	StdDev Ct	Average Ct	CV (%)	1+Efficiency
M_C1	hVEGF (Hs00900054_m1)	21.37	0.197	21.505	0.916066	2.077	0.00553941			M_C1	hPPIA (Hs99999904_m1)	17.8	0.163	17.915	0.909852	1.79924
M_C1	hVEGF (Hs00900054_m1)	21.64	0.197							M_C1	hPPIA (Hs99999904_m1)	18.03	0.163
M_C2	hVEGF (Hs00900054_m1)	21.35	0.03	21.33	0.140647	2.077	0.00581537			M_C2	hPPIA (Hs99999904_m1)	17.72	0.086	17.78	0.48369	1.79924
M_C2	hVEGF (Hs00900054_m1)	21.31	0.03							M_C2	hPPIA (Hs99999904_m1)	17.84	0.086
M_C3	hVEGF (Hs00900054_m1)	21.58	0.051	21.615	0.235947	2.077	0.00566482			M_C3	hPPIA (Hs99999904_m1)	18.07	0.027	18.09	0.149254	1.79924
M_C3	hVEGF (Hs00900054_m1)	21.65	0.051							M_C3	hPPIA (Hs99999904_m1)	18.11	0.027
M_M1	hVEGF (Hs00900054_m1)	21.7	0.036	21.675	0.16609	2.077	0.00585196			M_M1	hPPIA (Hs99999904_m1)	18.16	0.082	18.22	0.450055	1.79924
M_M1	hVEGF (Hs00900054_m1)	21.65	0.036							M_M1	hPPIA (Hs99999904_m1)	18.28	0.082
M_M2	hVEGF (Hs00900054_m1)	21.44	0.003	21.435	0.0139958	2.077	0.00627437			M_M2	hPPIA (Hs99999904_m1)	18.09	0.068	18.04	0.37694	1.79924
M_M2	hVEGF (Hs00900054_m1)	21.43	0.003							M_M2	hPPIA (Hs99999904_m1)	17.99	0.068
M_M3	hVEGF (Hs00900054_m1)	21.37	0.043	21.4	0.200935	2.077	0.00621405			M_M3	hPPIA (Hs99999904_m1)	18.02	0.057	17.98	0.317019	1.79924
M_M3	hVEGF (Hs00900054_m1)	21.43	0.043							M_M3	hPPIA (Hs99999904_m1)	17.94	0.057
M_D1	hVEGF (Hs00900054_m1)	21.08	0.009	21.075	0.0427046	2.077	0.00613944			M_D1	hPPIA (Hs99999904_m1)	17.65	0.132	17.555	0.751923	1.79924
M_D1	hVEGF (Hs00900054_m1)	21.07	0.009							M_D1	hPPIA (Hs99999904_m1)	17.46	0.132
M_D2	hVEGF (Hs00900054_m1)	21.03	0.087	21.09	0.412518	2.077	0.00589675			M_D2	hPPIA (Hs99999904_m1)	17.43	0.101	17.505	0.576978	1.79924
M_D2	hVEGF (Hs00900054_m1)	21.15	0.087							M_D2	hPPIA (Hs99999904_m1)	17.58	0.101
M_D3	hVEGF (Hs00900054_m1)	21.01	0.032	20.985	0.15249	2.077	0.00655689			M_D3	hPPIA (Hs99999904_m1)	17.45	0.15	17.555	0.854457	1.79924
M_D3	hVEGF (Hs00900054_m1)	20.96	0.032							M_D3	hPPIA (Hs99999904_m1)	17.66	0.15
M_MD1	hVEGF (Hs00900054_m1)	20.84	0.127	20.93	0.606785	2.077	0.00783616			M_MD1	hPPIA (Hs99999904_m1)	17.95	0.227	17.79	1.276	1.79924
M_MD1	hVEGF (Hs00900054_m1)	21.02	0.127							M_MD1	hPPIA (Hs99999904_m1)	17.63	0.227
M_MD2	hVEGF (Hs00900054_m1)	20.7	0.089	20.635	0.431306	2.077	0.00807967			M_MD2	hPPIA (Hs99999904_m1)	17.61	0.193	17.475	1.10443	1.79924
M_MD2	hVEGF (Hs00900054_m1)	20.57	0.089							M_MD2	hPPIA (Hs99999904_m1)	17.34	0.193
M_MD3	hVEGF (Hs00900054_m1)	20.73	0.072	20.78	0.346487	2.077	0.00822118			M_MD3	hPPIA (Hs99999904_m1)	18	0.447	17.685	2.52757	1.79924
M_MD3	hVEGF (Hs00900054_m1)	20.83	0.072							M_MD3	hPPIA (Hs99999904_m1)	17.37	0.447
Sample Name	Detector	Ct	StdDev Ct	Average Ct	CV (%)	1+Efficiency	PGK1/PPIA			Sample Name	Detector	Ct	StdDev Ct	Average Ct	CV (%)	1+Efficiency
P_C1	hVEGF (Hs00900054_m1)	23.46	0.043	23.49	0.183057	2.077	0.000637813			P_C1	hPPIA (Hs99999904_m1)	16.67	0.051	16.705	0.305298	1.79924
P_C1	hVEGF (Hs00900054_m1)	23.52	0.043							P_C1	hPPIA (Hs99999904_m1)	16.74	0.051
P_C2	hVEGF (Hs00900054_m1)	23.49	0.043	23.52	0.182823	2.077	0.00075967			P_C2	hPPIA (Hs99999904_m1)	16.88	0.228	17.04	1.33803	1.79924
P_C2	hVEGF (Hs00900054_m1)	23.55	0.043							P_C2	hPPIA (Hs99999904_m1)	17.2	0.228
P_C3	hVEGF (Hs00900054_m1)	23.28	0.132	23.375	0.564706	2.077	0.000908949			P_C3	hPPIA (Hs99999904_m1)	17.13	0.047	17.165	0.273813	1.79924
P_C3	hVEGF (Hs00900054_m1)	23.47	0.132							P_C3	hPPIA (Hs99999904_m1)	17.2	0.047
P_M1	hVEGF (Hs00900054_m1)	23.43	0.102	23.505	0.43395	2.077	0.000797935			P_M1	hPPIA (Hs99999904_m1)	17.17	0.09	17.105	0.526162	1.79924
P_M1	hVEGF (Hs00900054_m1)	23.58	0.102							P_M1	hPPIA (Hs99999904_m1)	17.04	0.09
P_M2	hVEGF (Hs00900054_m1)	23.09	0.014	23.1	0.0606061	2.077	0.000868354			P_M2	hPPIA (Hs99999904_m1)	16.83	0.124	16.745	0.74052	1.79924
P_M2	hVEGF (Hs00900054_m1)	23.11	0.014							P_M2	hPPIA (Hs99999904_m1)	16.66	0.124
P_M3	hVEGF (Hs00900054_m1)	23.19	0.025	23.21	0.107712	2.077	0.000837357			P_M3	hPPIA (Hs99999904_m1)	16.74	0.109	16.82	0.648038	1.79924
P_M3	hVEGF (Hs00900054_m1)	23.23	0.025							P_M3	hPPIA (Hs99999904_m1)	16.9	0.109
P_D1	hVEGF (Hs00900054_m1)	23.13	0.049	23.095	0.212167	2.077	0.00113521			P_D1	hPPIA (Hs99999904_m1)	17.36	0.235	17.195	1.36668	1.79924
P_D1	hVEGF (Hs00900054_m1)	23.06	0.049							P_D1	hPPIA (Hs99999904_m1)	17.03	0.235
P_D2	hVEGF (Hs00900054_m1)	23	0.093	23.065	0.403208	2.077	0.00108777			P_D2	hPPIA (Hs99999904_m1)	17.04	0.062	17.085	0.362891	1.79924
P_D2	hVEGF (Hs00900054_m1)	23.13	0.093							P_D2	hPPIA (Hs99999904_m1)	17.13	0.062
P_D3	hVEGF (Hs00900054_m1)	23.14	0.029	23.16	0.125216	2.077	0.00105429			P_D3	hPPIA (Hs99999904_m1)	17.1	0.071	17.15	0.413994	1.79924
P_D3	hVEGF (Hs00900054_m1)	23.18	0.029							P_D3	hPPIA (Hs99999904_m1)	17.2	0.071
P_MD1	hVEGF (Hs00900054_m1)	22.71	0.121	22.795	0.530818	2.077	0.00153468			P_MD1	hPPIA (Hs99999904_m1)	17.31	0.039	17.335	0.224978	1.79924
P_MD1	hVEGF (Hs00900054_m1)	22.88	0.121							P_MD1	hPPIA (Hs99999904_m1)	17.36	0.039
P_MD2	hVEGF (Hs00900054_m1)	22.48	0.097	22.55	0.430155	2.077	0.00156645			P_MD2	hPPIA (Hs99999904_m1)	17.06	0.004	17.065	0.0234398	1.79924
P_MD2	hVEGF (Hs00900054_m1)	22.62	0.097							P_MD2	hPPIA (Hs99999904_m1)	17.07	0.004
P_MD3	hVEGF (Hs00900054_m1)	22.41	0.143	22.515	0.635132	2.077	0.00162603			P_MD3	hPPIA (Hs99999904_m1)	16.95	0.191	17.085	1.11794	1.79924
P_MD3	hVEGF (Hs00900054_m1)	22.62	0.143							P_MD3	hPPIA (Hs99999904_m1)	17.22	0.191
COMMENTS
Calculation of gene expression
[target/reference] = [(1+EFFreference)^CTreference]/[(1+EFFtarget)^CTtarget]
Suffix legend
M_	MDA-MB-231
P_	PC-3
C	Control
M	Metfomin
D	DCA
MD	Metformin+DCA
Calculation of CV
CV (%) = ST DEV / AVG CT * 100
CV of 1.75 % corresponds to a difference of 0.5 cycle
between two replicates or to SD of ~0.35 at cycle 20

## Sheet: Figure 6E; HIF-1a
Sample Name	Detector	Ct	StdDev Ct	Average Ct	CV (%)	1+Efficiency	HIF-1α/PPIA			Sample Name	Detector	Ct	StdDev Ct	Average Ct	CV (%)	1+Efficiency
M_C1	hHIF-1α (Hs00153153_m1)	20.24	0.021	20.225	0.103832	1.98466	3.19738			M_C1	hPPIA (Hs99999904_m1)	17.61	0.045	17.575	0.256046	2.35122
M_C1	hHIF-1α (Hs00153153_m1)	20.21	0.021							M_C1	hPPIA (Hs99999904_m1)	17.54	0.045
M_C2	hHIF-1α (Hs00153153_m1)	20.13	0.079	20.19	0.391283	1.98466	3.17847			M_C2	hPPIA (Hs99999904_m1)	17.52	0.022	17.54	0.125428	2.35122
M_C2	hHIF-1α (Hs00153153_m1)	20.25	0.079							M_C2	hPPIA (Hs99999904_m1)	17.56	0.022
M_C3	hHIF-1α (Hs00153153_m1)	20.18	0.135	20.275	0.665845	1.98466	3.07648			M_C3	hPPIA (Hs99999904_m1)	17.53	0.054	17.57	0.307342	2.35122
M_C3	hHIF-1α (Hs00153153_m1)	20.37	0.135							M_C3	hPPIA (Hs99999904_m1)	17.61	0.054
M_D1	hHIF-1α (Hs00153153_m1)	20.07	0.002	20.075	0.00996264	1.98466	2.99947			M_D1	hPPIA (Hs99999904_m1)	17.34	0.051	17.38	0.293441	2.35122
M_D1	hHIF-1α (Hs00153153_m1)	20.08	0.002							M_D1	hPPIA (Hs99999904_m1)	17.42	0.051
M_D2	hHIF-1α (Hs00153153_m1)	20.3	0.015	20.31	0.0738552	1.98466	2.99074			M_D2	hPPIA (Hs99999904_m1)	17.58	0.02	17.565	0.113863	2.35122
M_D2	hHIF-1α (Hs00153153_m1)	20.32	0.015							M_D2	hPPIA (Hs99999904_m1)	17.55	0.02
M_D3	hHIF-1α (Hs00153153_m1)	20.08	0.014	20.09	0.0696864	1.98466	3.03293			M_D3	hPPIA (Hs99999904_m1)	17.41	0.008	17.405	0.0459638	2.35122
M_D3	hHIF-1α (Hs00153153_m1)	20.1	0.014							M_D3	hPPIA (Hs99999904_m1)	17.4	0.008
M_MG1	hHIF-1α (Hs00153153_m1)	20.99	0.023	21.005	0.109498	1.98466	3.7441			M_MG1	hPPIA (Hs99999904_m1)	18.37	0.016	18.385	0.0870275	2.35122
M_MG1	hHIF-1α (Hs00153153_m1)	21.02	0.023							M_MG1	hPPIA (Hs99999904_m1)	18.4	0.016
M_MG2	hHIF-1α (Hs00153153_m1)	20.92	0.04	20.945	0.190976	1.98466	3.78628			M_MG2	hPPIA (Hs99999904_m1)	18.31	0.055	18.35	0.299728	2.35122
M_MG2	hHIF-1α (Hs00153153_m1)	20.97	0.04							M_MG2	hPPIA (Hs99999904_m1)	18.39	0.055
M_MG3	hHIF-1α (Hs00153153_m1)	20.81	0.134	20.905	0.640995	1.98466	3.9082			M_MG3	hPPIA (Hs99999904_m1)	18.32	0.051	18.355	0.277853	2.35122
M_MG3	hHIF-1α (Hs00153153_m1)	21	0.134							M_MG3	hPPIA (Hs99999904_m1)	18.39	0.051
M_DMG1	hHIF-1α (Hs00153153_m1)	19.72	0.067	19.675	0.340534	1.98466	4.24306			M_DMG1	hPPIA (Hs99999904_m1)	17.53	0.091	17.465	0.521042	2.35122
M_DMG1	hHIF-1α (Hs00153153_m1)	19.63	0.067							M_DMG1	hPPIA (Hs99999904_m1)	17.4	0.091
M_DMG2	hHIF-1α (Hs00153153_m1)	20.08	0.03	20.06	0.149551	1.98466	3.9165			M_DMG2	hPPIA (Hs99999904_m1)	17.69	0.014	17.68	0.0791855	2.35122
M_DMG2	hHIF-1α (Hs00153153_m1)	20.04	0.03							M_DMG2	hPPIA (Hs99999904_m1)	17.67	0.014
M_DMG3	hHIF-1α (Hs00153153_m1)	19.82	0.09	19.885	0.452602	1.98466	3.78582			M_DMG3	hPPIA (Hs99999904_m1)	17.49	0.015	17.5	0.0857143	2.35122
M_DMG3	hHIF-1α (Hs00153153_m1)	19.95	0.09							M_DMG3	hPPIA (Hs99999904_m1)	17.51	0.015
Sample Name	Detector	Ct	StdDev Ct	Average Ct	CV (%)	1+Efficiency	HIF-1α/PPIA			Sample Name	Detector	Ct	StdDev Ct	Average Ct	CV (%)	1+Efficiency
P_C1	hHIF-1α (Hs00153153_m1)	19.15	0.004	19.15	0.0208877	1.98466	2.57522			P_C1	hPPIA (Hs99999904_m1)	16.44	0.03	16.46	0.18226	2.35122
P_C1	hHIF-1α (Hs00153153_m1)	19.15	0.004							P_C1	hPPIA (Hs99999904_m1)	16.48	0.03
P_C2	hHIF-1α (Hs00153153_m1)	19.21	0.013	19.22	0.0676379	1.98466	2.57275			P_C2	hPPIA (Hs99999904_m1)	16.51	0.008	16.515	0.0484408	2.35122
P_C2	hHIF-1α (Hs00153153_m1)	19.23	0.013							P_C2	hPPIA (Hs99999904_m1)	16.52	0.008
P_C3	hHIF-1α (Hs00153153_m1)	19.31	0.031	19.335	0.160331	1.98466	2.58996			P_C3	hPPIA (Hs99999904_m1)	16.58	0.047	16.615	0.282877	2.35122
P_C3	hHIF-1α (Hs00153153_m1)	19.36	0.031							P_C3	hPPIA (Hs99999904_m1)	16.65	0.047
P_D1	hHIF-1α (Hs00153153_m1)	19.24	0.031	19.22	0.16129	1.98466	2.83855			P_D1	hPPIA (Hs99999904_m1)	16.63	0	16.63	0	2.35122
P_D1	hHIF-1α (Hs00153153_m1)	19.2	0.031							P_D1	hPPIA (Hs99999904_m1)	16.63	0
P_D2	hHIF-1α (Hs00153153_m1)	19.28	0.02	19.265	0.103815	1.98466	2.78785			P_D2	hPPIA (Hs99999904_m1)	16.65	0.006	16.645	0.0360469	2.35122
P_D2	hHIF-1α (Hs00153153_m1)	19.25	0.02							P_D2	hPPIA (Hs99999904_m1)	16.64	0.006
P_D3	hHIF-1α (Hs00153153_m1)	19.09	0.045	19.055	0.236158	1.98466	2.63348			P_D3	hPPIA (Hs99999904_m1)	16.46	0.073	16.41	0.444851	2.35122
P_D3	hHIF-1α (Hs00153153_m1)	19.02	0.045							P_D3	hPPIA (Hs99999904_m1)	16.36	0.073
P_MG1	hHIF-1α (Hs00153153_m1)	20.35	0.029	20.33	0.142646	1.98466	1.69957			P_MG1	hPPIA (Hs99999904_m1)	16.88	0.062	16.92	0.36643	2.35122
P_MG1	hHIF-1α (Hs00153153_m1)	20.31	0.029							P_MG1	hPPIA (Hs99999904_m1)	16.96	0.062
P_MG2	hHIF-1α (Hs00153153_m1)	19.91	0.078	19.965	0.390684	1.98466	1.85545			P_MG2	hPPIA (Hs99999904_m1)	16.67	0.083	16.73	0.496115	2.35122
P_MG2	hHIF-1α (Hs00153153_m1)	20.02	0.078							P_MG2	hPPIA (Hs99999904_m1)	16.79	0.083
P_MG3	hHIF-1α (Hs00153153_m1)	20.16	0.014	20.15	0.0694789	1.98466	2.14878			P_MG3	hPPIA (Hs99999904_m1)	17.05	0.001	17.05	0.0058651	2.35122
P_MG3	hHIF-1α (Hs00153153_m1)	20.14	0.014							P_MG3	hPPIA (Hs99999904_m1)	17.05	0.001
P_DMG1	hHIF-1α (Hs00153153_m1)	20.24	0.121	20.155	0.600347	1.98466	1.99133			P_DMG1	hPPIA (Hs99999904_m1)	16.96	0.012	16.965	0.0707339	2.35122
P_DMG1	hHIF-1α (Hs00153153_m1)	20.07	0.121							P_DMG1	hPPIA (Hs99999904_m1)	16.97	0.012
P_DMG2	hHIF-1α (Hs00153153_m1)	20.1	0.005	20.095	0.0248818	1.98466	1.94606			P_DMG2	hPPIA (Hs99999904_m1)	16.87	0.029	16.89	0.171699	2.35122
P_DMG2	hHIF-1α (Hs00153153_m1)	20.09	0.005							P_DMG2	hPPIA (Hs99999904_m1)	16.91	0.029
P_DMG3	hHIF-1α (Hs00153153_m1)	20.09	0.024	20.07	0.119581	1.98466	1.95447			P_DMG3	hPPIA (Hs99999904_m1)	16.82	0.076	16.875	0.45037	2.35122
P_DMG3	hHIF-1α (Hs00153153_m1)	20.05	0.024							P_DMG3	hPPIA (Hs99999904_m1)	16.93	0.076
COMMENTS
Calculation of gene expression
[target/reference] = [(1+EFFreference)^CTreference]/[(1+EFFtarget)^CTtarget]
Suffix legend
M_	MDA-MB-231
P_	PC-3
C	Control
D	DCA
MG	MG-132
DMG	DCA+MG-132
Calculation of CV
CV (%) = ST DEV / AVG CT * 100
CV of 1.75 % corresponds to a difference of 0.5 cycle
between two replicates or to SD of ~0.35 at cycle 20

## Sheet: Figure 6F; PDK1
Sample Name	Detector	Ct	StdDev Ct	Average Ct	CV (%)	1+Efficiency	HIF-1α/PPIA			Sample Name	Detector	Ct	StdDev Ct	Average Ct	CV (%)	1+Efficiency
M_C1	hPDK1 (Hs01561847_m1)	27.41	0.047	27.375	0.171689	2.01471	0.0157647			M_C1	hPPIA (Hs99999904_m1)	17.61	0.045	17.575	0.256046	2.35122
M_C1	hPDK1 (Hs01561847_m1)	27.34	0.047							M_C1	hPPIA (Hs99999904_m1)	17.54	0.045
M_C2	hPDK1 (Hs01561847_m1)	27.34	0.042	27.31	0.15379	2.01471	0.0160127			M_C2	hPPIA (Hs99999904_m1)	17.52	0.022	17.54	0.125428	2.35122
M_C2	hPDK1 (Hs01561847_m1)	27.28	0.042							M_C2	hPPIA (Hs99999904_m1)	17.56	0.022
M_C3	hPDK1 (Hs01561847_m1)	27.2	0.017	27.185	0.0625345	2.01471	0.0179321			M_C3	hPPIA (Hs99999904_m1)	17.53	0.054	17.57	0.307342	2.35122
M_C3	hPDK1 (Hs01561847_m1)	27.17	0.017							M_C3	hPPIA (Hs99999904_m1)	17.61	0.054
M_D1	hPDK1 (Hs01561847_m1)	27.23	0.003	27.235	0.0110152	2.01471	0.0147189			M_D1	hPPIA (Hs99999904_m1)	17.34	0.051	17.38	0.293441	2.35122
M_D1	hPDK1 (Hs01561847_m1)	27.24	0.003							M_D1	hPPIA (Hs99999904_m1)	17.42	0.051
M_D2	hPDK1 (Hs01561847_m1)	27.56	0.215	27.71	0.775893	2.01471	0.0123613			M_D2	hPPIA (Hs99999904_m1)	17.58	0.02	17.565	0.113863	2.35122
M_D2	hPDK1 (Hs01561847_m1)	27.86	0.215							M_D2	hPPIA (Hs99999904_m1)	17.55	0.02
M_D3	hPDK1 (Hs01561847_m1)	27.52	0.208	27.665	0.751853	2.01471	0.0111262			M_D3	hPPIA (Hs99999904_m1)	17.41	0.008	17.405	0.0459638	2.35122
M_D3	hPDK1 (Hs01561847_m1)	27.81	0.208							M_D3	hPPIA (Hs99999904_m1)	17.4	0.008
M_MG1	hPDK1 (Hs01561847_m1)	27.72	0.157	27.83	0.564139	2.01471	0.0229096			M_MG1	hPPIA (Hs99999904_m1)	18.37	0.016	18.385	0.0870275	2.35122
M_MG1	hPDK1 (Hs01561847_m1)	27.94	0.157							M_MG1	hPPIA (Hs99999904_m1)	18.4	0.016
M_MG2	hPDK1 (Hs01561847_m1)	27.91	0.017	27.895	0.0609428	2.01471	0.0212446			M_MG2	hPPIA (Hs99999904_m1)	18.31	0.055	18.35	0.299728	2.35122
M_MG2	hPDK1 (Hs01561847_m1)	27.88	0.017							M_MG2	hPPIA (Hs99999904_m1)	18.39	0.055
M_MG3	hPDK1 (Hs01561847_m1)	27.42	0.026	27.435	0.0947695	2.01471	0.0294471			M_MG3	hPPIA (Hs99999904_m1)	18.32	0.051	18.355	0.277853	2.35122
M_MG3	hPDK1 (Hs01561847_m1)	27.45	0.026							M_MG3	hPPIA (Hs99999904_m1)	18.39	0.051
M_DMG1	hPDK1 (Hs01561847_m1)	27.1	0.002	27.105	0.00737871	2.01471	0.0173373			M_DMG1	hPPIA (Hs99999904_m1)	17.53	0.091	17.465	0.521042	2.35122
M_DMG1	hPDK1 (Hs01561847_m1)	27.11	0.002							M_DMG1	hPPIA (Hs99999904_m1)	17.4	0.091
M_DMG2	hPDK1 (Hs01561847_m1)	27.43	0.014	27.44	0.0510204	2.01471	0.0164778			M_DMG2	hPPIA (Hs99999904_m1)	17.69	0.014	17.68	0.0791855	2.35122
M_DMG2	hPDK1 (Hs01561847_m1)	27.45	0.014							M_DMG2	hPPIA (Hs99999904_m1)	17.67	0.014
M_DMG3	hPDK1 (Hs01561847_m1)	27.28	0.016	27.27	0.0586725	2.01471	0.0159141			M_DMG3	hPPIA (Hs99999904_m1)	17.49	0.015	17.5	0.0857143	2.35122
M_DMG3	hPDK1 (Hs01561847_m1)	27.26	0.016							M_DMG3	hPPIA (Hs99999904_m1)	17.51	0.015
Sample Name	Detector	Ct	StdDev Ct	Average Ct	CV (%)	1+Efficiency	HIF-1α/PPIA			Sample Name	Detector	Ct	StdDev Ct	Average Ct	CV (%)	1+Efficiency
P_C1	hPDK1 (Hs01561847_m1)	26.28	0.014	26.29	0.0532522	2.01471	0.0129946			P_C1	hPPIA (Hs99999904_m1)	16.44	0.03	16.46	0.18226	2.35122
P_C1	hPDK1 (Hs01561847_m1)	26.3	0.014							P_C1	hPPIA (Hs99999904_m1)	16.48	0.03
P_C2	hPDK1 (Hs01561847_m1)	26.4	0.038	26.37	0.144103	2.01471	0.012878			P_C2	hPPIA (Hs99999904_m1)	16.51	0.008	16.515	0.0484408	2.35122
P_C2	hPDK1 (Hs01561847_m1)	26.34	0.038							P_C2	hPPIA (Hs99999904_m1)	16.52	0.008
P_C3	hPDK1 (Hs01561847_m1)	26.32	0.082	26.375	0.3109	2.01471	0.0139784			P_C3	hPPIA (Hs99999904_m1)	16.58	0.047	16.615	0.282877	2.35122
P_C3	hPDK1 (Hs01561847_m1)	26.43	0.082							P_C3	hPPIA (Hs99999904_m1)	16.65	0.047
P_D1	hPDK1 (Hs01561847_m1)	26.43	0.101	26.5	0.381132	2.01471	0.0129718			P_D1	hPPIA (Hs99999904_m1)	16.63	0	16.63	0	2.35122
P_D1	hPDK1 (Hs01561847_m1)	26.57	0.101							P_D1	hPPIA (Hs99999904_m1)	16.63	0
P_D2	hPDK1 (Hs01561847_m1)	26.41	0.001	26.41	0.00378644	2.01471	0.0139942			P_D2	hPPIA (Hs99999904_m1)	16.65	0.006	16.645	0.0360469	2.35122
P_D2	hPDK1 (Hs01561847_m1)	26.41	0.001							P_D2	hPPIA (Hs99999904_m1)	16.64	0.006
P_D3	hPDK1 (Hs01561847_m1)	26.23	0.121	26.145	0.462804	2.01471	0.0137819			P_D3	hPPIA (Hs99999904_m1)	16.46	0.073	16.41	0.444851	2.35122
P_D3	hPDK1 (Hs01561847_m1)	26.06	0.121							P_D3	hPPIA (Hs99999904_m1)	16.36	0.073
P_MG1	hPDK1 (Hs01561847_m1)	25.87	0.096	25.94	0.370085	2.01471	0.0246056			P_MG1	hPPIA (Hs99999904_m1)	16.88	0.062	16.92	0.36643	2.35122
P_MG1	hPDK1 (Hs01561847_m1)	26.01	0.096							P_MG1	hPPIA (Hs99999904_m1)	16.96	0.062
P_MG2	hPDK1 (Hs01561847_m1)	25.68	0.054	25.72	0.209953	2.01471	0.0244014			P_MG2	hPPIA (Hs99999904_m1)	16.67	0.083	16.73	0.496115	2.35122
P_MG2	hPDK1 (Hs01561847_m1)	25.76	0.054							P_MG2	hPPIA (Hs99999904_m1)	16.79	0.083
P_MG3	hPDK1 (Hs01561847_m1)	26.78	0.018	26.77	0.0672394	2.01471	0.0153747			P_MG3	hPPIA (Hs99999904_m1)	17.05	0.001	17.05	0.0058651	2.35122
P_MG3	hPDK1 (Hs01561847_m1)	26.76	0.018							P_MG3	hPPIA (Hs99999904_m1)	17.05	0.001
P_DMG1	hPDK1 (Hs01561847_m1)	27.01	0.106	27.085	0.391361	2.01471	0.0114662			P_DMG1	hPPIA (Hs99999904_m1)	16.96	0.012	16.965	0.0707339	2.35122
P_DMG1	hPDK1 (Hs01561847_m1)	27.16	0.106							P_DMG1	hPPIA (Hs99999904_m1)	16.97	0.012
P_DMG2	hPDK1 (Hs01561847_m1)	26.77	0.093	26.705	0.348249	2.01471	0.0140337			P_DMG2	hPPIA (Hs99999904_m1)	16.87	0.029	16.89	0.171699	2.35122
P_DMG2	hPDK1 (Hs01561847_m1)	26.64	0.093							P_DMG2	hPPIA (Hs99999904_m1)	16.91	0.029
P_DMG3	hPDK1 (Hs01561847_m1)	26.92	0.201	26.78	0.75056	2.01471	0.0131458			P_DMG3	hPPIA (Hs99999904_m1)	16.82	0.076	16.875	0.45037	2.35122
P_DMG3	hPDK1 (Hs01561847_m1)	26.64	0.201							P_DMG3	hPPIA (Hs99999904_m1)	16.93	0.076
COMMENTS
Calculation of gene expression
[target/reference] = [(1+EFFreference)^CTreference]/[(1+EFFtarget)^CTtarget]
Suffix legend
M_	MDA-MB-231
P_	PC-3
C	Control
D	DCA
MG	MG-132
DMG	DCA+MG-132
Calculation of CV
CV (%) = ST DEV / AVG CT * 100
CV of 1.75 % corresponds to a difference of 0.5 cycle
between two replicates or to SD of ~0.35 at cycle 20

[truncated: 4 more sheets: Figure 6G; CLPP, Figure 6H; AFG3L2, Figure 7B, supplementary Figure S1]
